# Supplementary material for: Integrated Metabolomic and Transcriptomic Analysis of Modified Nucleosides for Biomarker Discovery in Clear Cell Renal Cell Carcinoma
Source: Cells. 2023 Apr 7;12(8):1102. doi: 10.3390/cells12081102 (PMC10136813; doi:10.3390/cells12081102)
Supplement: Supplementary file 1 [file cells-12-01102-s001.zip]

Archive with 5 entries (5 files):
- Supplementary tables/supplementary table 1.csv
- Supplementary tables/supplementary table 2.csv
- Supplementary tables/supplementary table 3.csv
- Supplementary tables/supplementary table 4.csv
- Supplementary tables/supplementary table 5.xlsx
