# Supplementary material for: Integrated Metabolomic and Transcriptomic Analysis of Modified Nucleosides for Biomarker Discovery in Clear Cell Renal Cell Carcinoma
Source: Cells. 2023 Apr 7;12(8):1102. doi: 10.3390/cells12081102 (PMC10136813; doi:10.3390/cells12081102)
Supplement: Supplementary file 1 [file cells-12-01102-s001.zip › Supplementary tables/supplementary table 1.csv]

sample	lable	C	P	Guanine	Hypoxanthine	m3C	Xanthine	m1A	m5C	Adenine	U	acp3U	SAH	m2OC	Adenosine	Inosine	Xanthosine	m1G	m2G	m6A	ac4C	m227G	m22G	N6SAR	MTA	t6A	Phenol red
_Pool_eq_1	_Pool_eq	0.931509512	1.768436617	0.81410998	0.587374396	2.2044077	1.091333805	9.63154885	6.741403373	0.773687723	0.735293581	0.46580502	6.611155332	5.922142908	4.576643722	27.4977806	2.77346201	3.420991747	3.538711093	1.455787519	2.072399509	2.625574794	3.205280561	1.82329972	15.00198781	1.229841353	1
_Pool_eq_2	_Pool_eq	0.945454549	2.037078198	0.90769612	0.624991185	2.172658397	1.182810486	9.708586347	6.545603535	0.880535744	1.021527811	0.284634093	7.17758933	5.8008158	4.286429934	28.13467746	2.41986722	3.406867161	3.485034156	1.569768491	2.451544574	2.587443343	3.087757924	1.841859754	17.15626361	1.099349888	1
_Pool_eq_3	_Pool_eq	0.967198712	2.024478154	0.983522776	0.643769422	2.448666014	1.192711352	9.946591107	6.856637521	0.900286134	1.01069699	1.663540455	4.899555967	5.78225464	4.219868758	27.76312585	2.556968602	3.243362923	3.390293164	1.715773457	2.850875475	2.959532237	2.989551757	1.839406169	16.88562919	1.200767282	1
_Pool_eq_4	_Pool_eq	0.953802814	1.940619344	0.815832217	0.634129925	2.243371028	1.191790471	10.17206366	6.403813031	0.883938221	0.981909309	1.40284908	5.821973675	5.481768764	4.078830502	27.54776086	2.706235014	3.336413937	3.279978219	2.088684751	2.021639978	2.84406654	3.073945674	1.651578512	15.8808919	1.105366593	1
_Pool_eq_5	_Pool_eq	1.036135793	2.100598501	0.93556852	0.673774069	2.419974912	1.305493465	11.05077164	7.03018622	0.976634302	1.088977556	1.461735061	6.480332206	6.189165972	4.341258233	30.04353962	3.055138838	3.465777197	3.893803665	1.066657958	2.599354775	2.9399094	3.488507661	1.262294808	18.42747573	1.229871562	1
_Pool_eq_6	_Pool_eq	0.954735462	1.910049698	0.900377017	0.644363651	2.323561664	1.192237799	10.00445095	6.651651572	0.939907531	1.048449472	1.342593531	6.145369422	5.820579117	4.513099259	26.82861466	2.662767452	3.283905953	3.13811112	1.838571936	2.143605797	2.714454984	3.069761124	1.384179939	16.41251935	1.115075517	1
blank_med_1	blank_med	1.005102823	0.955854327	1.110457682	0.98038832	1.110431321	1.062685126	1.032365941	1.099594181	1.019865042	0.940146222	1.54311631	1.542848069	1.073277834	0.690261377	1.000102051	1.067859083	0.990390289	0.507764811	1.249705954	1.178895479	1.005814524	1.103615054	0.988237175	0.775888058	1.099237598	1
blank_med_2	blank_med	0.967921095	1.016622011	0.885549842	1.034925681	1.025630331	0.913270317	0.841668324	0.87977491	0.930803171	1.075205521	1.342367994	1.025829945	0.84187194	1.07294047	0.801799236	0.833654428	1.042069219	1.522966942	0.355268883	1.150514808	0.759407972	0.669978596	0.959043602	1.351031598	0.854161278	1
blank_med_3	blank_med	0.989066303	1.012694729	1.002818148	0.96251169	0.940186775	1.018974548	1.088868223	1.008931479	1.020576251	0.910747648	0.445626295	0.829909349	1.036801411	0.938634206	1.128867048	1.055133286	1.058494379	1.19528736	1.368247719	0.712532251	1.125949113	1.050233375	1.015622116	0.94703129	1.044348554	1
blank_med_4	blank_med	1.036175944	1.027145948	0.953828422	1.04214774	0.907130613	0.971327895	0.987004048	0.965611677	1.010038418	1.124920434	0.679476673	0.476008682	0.999114691	1.4216827	1.014684208	0.990334667	0.90013197	0.929137491	0.783118715	0.993985345	1.049154623	1.097206419	1.032638561	1.046552098	0.944081537	1
M-1	blank_med	0.9987169	0.973083331	0.987399051	1.004185642	1.014933298	0.995480318	1.007026886	1.025438414	0.99786187	0.951336794	1.535400336	0.729525025	0.93069482	1.008946838	0.800855687	0.989403765	0.96594973	0.854134306	1.559597112	1.151320911	0.959776719	0.905385763	1.007145418	0.634550711	1.000287461	1
M-2	blank_med	1.001214675	1.025481256	1.011928965	0.99603757	0.985863066	1.004278656	0.993347844	0.975918167	1.002024108	1.046068092	0.493151514	1.256051075	1.06560927	0.991530279	1.188524337	1.010031159	1.032234436	1.138086962	0.470245105	0.856748737	1.038078252	1.089568645	0.993235633	1.345960595	0.999727869	1
Pec_703_1	Pec_703	1.39894945	1.438270869	0.930220635	0.782597181	1.889900732	1.283456537	6.758264223	4.298463004	0.983384189	1.423351745	0.398451452	6.014616292	2.47048949	3.747302218	44.65243482	3.073352657	2.422977153	3.022992552	1.901743305	1.752138676	2.525680509	2.560836296	2.40629528	28.35005415	1.078877814	1
Pec_703_2	Pec_703	1.460091375	1.512772438	0.925088264	0.75450507	2.098425857	1.28077317	6.952551306	4.509888827	0.918985356	1.540325921	0.707389613	5.126381024	2.507831774	4.009670206	44.10168164	2.705323256	2.530761245	3.731475902	2.198939202	2.305411353	1.917040454	2.730057561	2.012500579	29.34108727	1.057978654	1
Pec_703_3	Pec_703	1.362071493	1.444693901	1.029098461	0.881471893	1.759980665	1.106231143	5.041730107	3.462586529	0.931602313	1.350459802	1.605584166	5.74208774	1.740023857	4.521504766	39.37283662	2.238012763	2.137142967	2.50279286	2.159198869	1.903873004	1.772760671	1.84446696	1.252777412	23.41139515	1.086870552	1
Pec_703_4	Pec_703	1.509005715	1.511992464	0.985276448	0.90194999	2.198911764	1.304526456	6.810273917	4.605892382	0.930243664	1.697140258	0.5463313	4.78434121	1.951468318	7.91279941	38.10090464	2.562986976	2.646424671	4.03583969	2.14900181	1.63406148	2.217741876	2.259914086	1.281308861	24.6903349	1.008319606	1
Pec_707_1	Pec_707	1.199238025	1.219132116	1.06579344	0.874216108	1.613992613	1.333929465	4.743060235	3.281197761	1.025352952	1.12502989	1.091059013	5.51498458	1.920681524	2.946389857	46.77844398	2.609094467	2.146887121	2.171111908	1.831301246	1.865682532	1.731551198	2.012518432	2.379132427	19.95813732	0.974133579	1
Pec_707_2	Pec_707	1.29670869	1.251486062	1.12288187	0.820556036	1.979487746	1.400647323	6.318373649	4.150808401	0.996673293	1.246709508	1.093070479	6.319948308	2.143548851	2.956051826	48.65011933	3.057489618	2.500912152	2.706268043	2.711078414	1.851526541	2.264470809	2.626606391	1.947324151	22.84896199	1.25119699	1
Pec_707_3	Pec_707	1.203342741	1.207036338	0.6810729	0.833746178	1.762413227	1.21148979	4.918602953	3.616955705	0.968172753	1.151783614	1.936992987	5.076385332	1.976780591	2.359820684	48.46175802	2.756422743	2.127616422	2.747813507	2.478203292	1.59091367	1.823300952	2.020029803	1.952455315	23.18064742	0.987201838	1
Pec_707_4	Pec_707	1.262449225	1.21911444	0.947528928	0.883199339	1.656511467	1.191962538	5.021662663	3.498269403	0.883108534	1.331865719	1.129064109	5.844279538	1.660607969	3.013161744	41.71000906	2.304242287	1.964167519	2.785822248	2.410393867	1.692538571	1.118224334	1.681970719	1.829053623	22.0525068	0.842081183	1
Pec_708_1	Pec_708	1.087265588	1.132841502	1.061746306	0.839298436	1.760340657	1.351392272	5.444642508	3.574710552	1.006607877	1.100479979	1.648519436	6.344136174	2.016131321	2.274772502	59.2184432	2.506484846	2.152618788	2.97406461	1.806515674	1.76077752	1.511469125	2.103670286	2.042669754	20.10212783	1.098473834	1
Pec_708_2	Pec_708	1.215828659	1.19916345	1.014178716	0.75650467	2.034812701	1.47831693	7.127468978	4.278940072	0.936414565	1.237660117	0.642865099	7.700827089	2.268883184	2.053453609	52.41013671	3.142468573	2.669265474	3.561257911	2.190292084	1.935518737	2.276706435	2.474056094	2.065020076	24.92749651	1.09386602	1
Pec_708_3	Pec_708	1.23202798	1.443978899	0.930514437	0.7852825	2.163116376	1.45195959	7.680925916	4.827943946	0.974798057	1.232879121	1.066755813	7.61130675	2.218588566	2.999695507	54.45619243	2.785450688	2.82124351	3.865613261	3.152114888	2.048894008	2.168864275	2.862908885	2.175514737	27.2856645	1.153435589	1
Pec_708_4	Pec_708	1.094072788	1.162628302	0.917822231	0.942709223	1.233824745	1.075124405	3.48512471	2.436043271	0.891829028	1.283656212	1.509370956	3.758433973	1.241074792	3.208618893	37.36541963	1.910793116	1.495758213	1.406750892	1.688577826	1.26819964	1.646444466	1.230442411	0.780368711	16.74166448	0.861793723	1
QC_1	QC	1.020502094	2.084198137	0.983209777	0.69584879	2.340031802	1.313550386	10.97493051	6.78817625	0.992534501	1.074503127	1.350858935	5.408031123	6.011051129	4.58914074	28.76367607	2.740084359	3.439921894	3.632743921	1.854925513	2.702310025	3.132900591	3.061528817	1.587906841	17.03465367	1.335350461	1
QC_2	QC	0.916917425	2.029334112	0.985485089	0.619332241	2.305377795	1.151955002	10.04670931	6.337446514	0.892351382	0.99609781	1.354582076	4.571532856	5.399114967	3.899033588	25.30265781	2.502260766	3.019254015	3.085828263	1.775450368	2.684721885	2.832413918	2.748663648	1.842525824	15.28039653	1.211179842	1
QC_3	QC	0.897843323	1.727538365	0.910041045	0.614960431	2.00577984	1.14133188	9.158781323	5.972411347	0.896593846	0.994263394	0.226797828	5.313527268	5.104813792	4.013943945	25.98364929	2.351440208	2.925316598	3.831863908	1.913692292	1.676827736	2.384684664	2.986465697	1.999061473	17.78459966	1.143509909	1
QC_4	QC	0.88848621	1.736794921	0.85896751	0.616940528	2.326067352	1.163514266	9.405744827	5.900008558	0.880546647	1.047586425	0.923351882	6.493573046	5.306820512	3.874510436	25.0635558	2.453947321	2.931920507	2.512213679	2.123996207	2.04277696	2.679350396	2.700061959	1.113699897	14.94269011	1.205597931	1
QC_5	QC	0.931161883	1.935065465	0.908010241	0.637917269	2.220659751	1.190681625	9.629491863	6.09256768	0.902253601	1.045177142	1.318661083	5.208563999	5.36210919	4.060091235	26.82625494	2.60175967	3.067160788	2.243563517	2.001246124	1.920111823	2.538908856	2.992345195	1.448967633	17.19721849	1.148871089	1
QC_6	QC	0.917460199	1.884589833	0.876691209	0.641260834	2.109953522	1.136713615	9.337880372	6.19191047	0.960394185	1.016179836	1.546316786	5.741657334	5.348920701	4.278014713	24.75807766	2.468920508	3.116698068	2.670198393	2.269081015	2.388906529	2.611028913	2.681494936	1.28022981	15.19266009	1.054913068	1
Vpr_277_1	Vpr_277	0.385827545	3.187183491	0.650553905	0.019064952	3.334375515	0.984238044	18.80704868	11.92298434	0.754289046	0.634814039	0.579614094	5.543243948	12.6876593	5.936298698	10.08517389	3.198291686	5.070382849	4.956117452	0.968676112	3.463419978	4.27701668	4.763113834	1.499553012	14.83082025	1.36672193	1
Vpr_277_2	Vpr_277	0.39546123	3.139280332	0.680848285	0.02235239	3.049709956	1.044478185	17.58899503	11.1268797	0.75686459	0.654203741	0.979255518	5.988236394	12.07842555	7.067218949	9.59563968	2.970981762	5.083059664	4.990925417	0.787120695	3.230321764	3.865534062	4.255360582	1.188166172	14.30007712	1.293606751	1
Vpr_277_3	Vpr_277	0.414434943	3.224479184	0.703417911	0.023191772	3.168031471	1.000844876	17.10802913	11.39870776	0.7518772	0.670692913	#VALUE!	5.637075488	11.74662866	7.648432879	10.769662	2.913237202	4.65270355	4.382145026	1.066974218	3.111788318	4.394587972	4.634538011	1.554532211	13.31218539	1.217454143	1
Vpr_277_4	Vpr_277	0.381324772	3.592541688	0.703850643	0.020027164	3.304297726	1.090858912	19.30674678	11.93568951	0.797547644	0.615906091	1.987924804	6.346327141	12.84375042	5.720019643	8.69292704	3.129417357	5.058087143	5.068795392	0.763358222	3.673995174	4.035979429	4.938720195	1.587141937	15.52930698	1.361801416	1
Vpr_404_1	Vpr_404	0.309424789	3.187004129	0.63486501	0.024354759	3.474097263	1.061830966	19.23489094	12.15470154	0.7488832	0.474619714	0.459047367	5.62477215	10.50849641	4.780345431	10.07238156	2.590248054	5.264514188	5.057429368	0.552912113	3.281201779	3.818072813	5.219299274	1.694237826	12.00215637	1.248454937	1
Vpr_404_2	Vpr_404	0.287535425	2.888665617	0.633158157	0.023446193	3.180839183	0.946029217	17.63932189	11.08699163	0.777663265	0.404402789	0.692463329	6.447383841	9.704774257	3.831338077	9.154460841	2.526853273	4.881501466	4.502870692	0.705466924	2.91738786	3.187616561	4.308598236	1.386018836	10.62016718	1.218641522	1
Vpr_404_3	Vpr_404	0.292168094	2.988012576	0.652309511	0.025847097	3.406924275	1.032798818	18.21795427	11.51821494	0.760177072	0.422325332	0.42594162	6.766362069	10.55521008	6.448392703	9.839707199	2.584946742	5.015262037	4.147571883	0.582331699	3.717257962	4.152808145	4.792980981	1.229387299	11.94662432	1.260353628	1
Vpr_404_4	Vpr_404	0.282601773	2.949656879	0.67769143	0.02788787	2.835023013	0.921516842	14.71949762	9.052700565	0.710412362	0.456248093	0.444878348	4.690798347	7.314535175	6.785975289	8.193218945	2.452691887	4.188552672	4.781984649	0.662180589	2.311273497	3.638507348	3.073023549	1.629289859	10.88823186	1.04767615	1
F46L-1	Vpr_F46L	0.366036383	2.487735956	0.823844909	0.029774206	3.058387445	1.094162587	12.79740682	10.03680267	0.78121956	0.446814452	1.002129631	6.471791008	7.983715725	1.959674794	13.44828537	2.377216559	4.64723843	4.829254335	2.179113633	2.284242735	3.341868003	4.748959578	1.698425541	45.01581116	1.158194373	1
F46L-2	Vpr_F46L	0.340518967	2.700572131	0.809581295	0.018605167	3.181263415	1.028624372	14.08628564	10.89803184	0.789627504	0.430300058	0.088499325	6.837932106	8.803184889	1.89360571	11.8827123	2.53406338	4.692897299	3.914035272	1.865123168	3.073980338	4.155557858	4.759795769	1.94280396	40.94986983	1.170709378	1
F46L-3	Vpr_F46L	0.330053672	2.822498181	0.829373956	0.019258486	3.312591422	1.008884717	14.56507215	11.29389237	0.780217036	0.384038832	1.112763412	7.499585704	9.206691428	3.006837515	12.66542748	2.516972675	4.968059836	5.011531897	1.803684522	2.809277706	3.642851749	5.137572851	2.092263938	43.90078681	1.18402902	1
F46L-4	Vpr_F46L	0.327711019	2.533183357	0.80895617	0.028798119	2.969658936	0.99109352	12.66970802	9.985725772	0.77442889	0.479434391	0.250118523	6.991894406	8.351906921	1.838098832	13.20986224	2.479226321	4.270592638	3.783716266	1.472472026	2.340955126	3.487949081	4.072559594	1.945924456	49.36334892	1.080835605	1
F49-1	Vpr_F49	0.335943235	2.278034544	0.85735189	0.068761606	1.940462376	1.034927644	7.515821407	5.891012686	0.795364854	0.408787971	1.369556037	5.465952251	6.857982213	2.949334133	26.12293994	2.453977108	2.908700083	4.620860026	0.962974883	1.916707206	1.933280906	2.693527513	1.667746785	39.40708432	0.969146054	1
F49-2	Vpr_F49	0.32032324	2.277632825	0.90036439	0.066474317	1.907377925	1.011261215	7.500057757	6.246831506	0.817737471	0.421526646	0.814340647	5.391621114	6.665325982	2.04170702	20.94772729	2.458381369	2.833221622	4.225747062	0.142837265	1.798666216	1.763074687	2.619217175	1.805776196	36.82030109	0.958748377	1
F49-3	Vpr_F49	0.326300323	2.156871362	0.055206234	0.041567608	1.840810517	0.995394487	7.64254383	6.120846319	0.800667492	0.413852341	0.328976642	5.402024847	6.886636394	2.270160936	19.0606914	2.388265315	2.867626427	4.32420459	1.05352567	1.942422552	1.852570975	2.789185157	1.91677878	40.00168912	0.998969477	1
F49-4	Vpr_F49	0.327532874	2.109176539	0.840648166	0.058153571	1.849198671	1.049798971	7.985855835	6.328460501	0.818816129	0.407600354	0.612779206	4.561476728	7.07379022	1.875022159	21.62290187	2.497036163	2.85501684	4.770074293	1.376967996	2.192805145	1.990725576	2.917248629	1.849808746	39.22924581	0.956512463	1
QC-1	QC	0.55461065	1.972581108	0.969351173	0.333176167	2.169298549	1.080281943	7.942680484	6.485105993	0.857074868	0.625651241	1.487968281	4.231400607	5.669099831	2.514153999	14.34348267	1.971419017	3.052705763	4.001383714	2.001821259	1.870000537	2.274131211	3.327030645	1.903550505	30.23787212	1.03729529	1
QC-2	QC	0.565562077	2.110051723	0.923482099	0.333666818	2.146239268	1.085172035	8.099805529	6.379676232	0.880262521	0.593902587	0.34485907	3.909009554	5.804271119	2.436290511	13.90045372	2.214350345	3.01177852	3.978794884	0.249041279	2.143408747	2.392808592	3.326436604	1.592453442	32.3860337	1.089171796	1
QC-3	QC	0.554690216	1.981652221	0.972597027	0.323482623	2.174530012	1.036368697	7.987405631	6.351011656	0.885645968	0.60067307	0.704139347	4.46372892	5.808996126	2.39031143	13.0457361	2.105657065	3.111121822	3.783740961	2.640782726	2.004186007	2.155486497	3.05032557	1.410751049	31.32690301	1.052558307	1
QC-4	QC	0.550602708	2.014331393	0.977466535	0.33044567	2.154876283	1.05469855	8.034036017	6.401056898	0.892771687	0.614304069	0.766433408	4.132280247	5.675094225	2.550596114	12.72373771	2.068677352	3.021445317	3.302190021	0.109666538	1.90749038	2.511118224	3.247272265	1.761992949	30.58806206	0.986698874	1
