# Supplementary material for: Integrated Metabolomic and Transcriptomic Analysis of Modified Nucleosides for Biomarker Discovery in Clear Cell Renal Cell Carcinoma
Source: Cells. 2023 Apr 7;12(8):1102. doi: 10.3390/cells12081102 (PMC10136813; doi:10.3390/cells12081102)
Supplement: Supplementary file 1 [file cells-12-01102-s001.zip › Supplementary tables/supplementary table 2.csv]

	f.value	p.value	-log10(p)	FDR	Fisher's LSD
C	579.6	6.9903e-27	26.156	1.7476e-25	Pec_703 - blank_med; Pec_707 - blank_med; Pec_708 - blank_med; blank_med - Vpr_277; blank_med - Vpr_404; blank_med - Vpr_F46L; blank_med - Vpr_F49; Pec_703 - Pec_707; Pec_703 - Pec_708; Pec_703 - Vpr_277; Pec_703 - Vpr_404; Pec_703 - Vpr_F46L; Pec_703 - Vpr_F49; Pec_707 - Pec_708; Pec_707 - Vpr_277; Pec_707 - Vpr_404; Pec_707 - Vpr_F46L; Pec_707 - Vpr_F49; Pec_708 - Vpr_277; Pec_708 - Vpr_404; Pe…
Hypoxanthine	538.46	1.8072e-26	25.743	2.259e-25	blank_med - Pec_703; blank_med - Pec_707; blank_med - Pec_708; blank_med - Vpr_277; blank_med - Vpr_404; blank_med - Vpr_F46L; blank_med - Vpr_F49; Pec_703 - Vpr_277; Pec_703 - Vpr_404; Pec_703 - Vpr_F46L; Pec_703 - Vpr_F49; Pec_707 - Vpr_277; Pec_707 - Vpr_404; Pec_707 - Vpr_F46L; Pec_707 - Vpr_F49; Pec_708 - Vpr_277; Pec_708 - Vpr_404; Pec_708 - Vpr_F46L; Pec_708 - Vpr_F49
P	260.97	1.9857e-22	21.702	1.6548e-21	Pec_703 - blank_med; Pec_707 - blank_med; Pec_708 - blank_med; Vpr_277 - blank_med; Vpr_404 - blank_med; Vpr_F46L - blank_med; Vpr_F49 - blank_med; Pec_703 - Pec_707; Pec_703 - Pec_708; Vpr_277 - Pec_703; Vpr_404 - Pec_703; Vpr_F46L - Pec_703; Vpr_F49 - Pec_703; Vpr_277 - Pec_707; Vpr_404 - Pec_707; Vpr_F46L - Pec_707; Vpr_F49 - Pec_707; Vpr_277 - Pec_708; Vpr_404 - Pec_708; Vpr_F46L - Pec_708; V…
m2OC	210.45	3.0936e-21	20.51	1.9335e-20	Pec_703 - blank_med; Pec_707 - blank_med; Pec_708 - blank_med; Vpr_277 - blank_med; Vpr_404 - blank_med; Vpr_F46L - blank_med; Vpr_F49 - blank_med; Vpr_277 - Pec_703; Vpr_404 - Pec_703; Vpr_F46L - Pec_703; Vpr_F49 - Pec_703; Vpr_277 - Pec_707; Vpr_404 - Pec_707; Vpr_F46L - Pec_707; Vpr_F49 - Pec_707; Vpr_277 - Pec_708; Vpr_404 - Pec_708; Vpr_F46L - Pec_708; Vpr_F49 - Pec_708; Vpr_277 - Vpr_404; V…
MTA	169.13	4.9687e-20	19.304	2.4843e-19	Pec_703 - blank_med; Pec_707 - blank_med; Pec_708 - blank_med; Vpr_277 - blank_med; Vpr_404 - blank_med; Vpr_F46L - blank_med; Vpr_F49 - blank_med; Pec_703 - Pec_707; Pec_703 - Pec_708; Pec_703 - Vpr_277; Pec_703 - Vpr_404; Vpr_F46L - Pec_703; Vpr_F49 - Pec_703; Pec_707 - Vpr_277; Pec_707 - Vpr_404; Vpr_F46L - Pec_707; Vpr_F49 - Pec_707; Pec_708 - Vpr_277; Pec_708 - Vpr_404; Vpr_F46L - Pec_708; V…
m5C	162.36	8.3395e-20	19.079	3.4748e-19	Pec_703 - blank_med; Pec_707 - blank_med; Pec_708 - blank_med; Vpr_277 - blank_med; Vpr_404 - blank_med; Vpr_F46L - blank_med; Vpr_F49 - blank_med; Vpr_277 - Pec_703; Vpr_404 - Pec_703; Vpr_F46L - Pec_703; Vpr_F49 - Pec_703; Vpr_277 - Pec_707; Vpr_404 - Pec_707; Vpr_F46L - Pec_707; Vpr_F49 - Pec_707; Vpr_277 - Pec_708; Vpr_404 - Pec_708; Vpr_F46L - Pec_708; Vpr_F49 - Pec_708; Vpr_277 - Vpr_F46L; …
m1A	141.59	4.6975e-19	18.328	1.6777e-18	Pec_703 - blank_med; Pec_707 - blank_med; Pec_708 - blank_med; Vpr_277 - blank_med; Vpr_404 - blank_med; Vpr_F46L - blank_med; Vpr_F49 - blank_med; Vpr_277 - Pec_703; Vpr_404 - Pec_703; Vpr_F46L - Pec_703; Vpr_277 - Pec_707; Vpr_404 - Pec_707; Vpr_F46L - Pec_707; Vpr_F49 - Pec_707; Vpr_277 - Pec_708; Vpr_404 - Pec_708; Vpr_F46L - Pec_708; Vpr_F49 - Pec_708; Vpr_277 - Vpr_F46L; Vpr_277 - Vpr_F49; …
U	120.26	3.6631e-18	17.436	1.1447e-17	Pec_703 - blank_med; Pec_707 - blank_med; Pec_708 - blank_med; blank_med - Vpr_277; blank_med - Vpr_404; blank_med - Vpr_F46L; blank_med - Vpr_F49; Pec_703 - Pec_707; Pec_703 - Pec_708; Pec_703 - Vpr_277; Pec_703 - Vpr_404; Pec_703 - Vpr_F46L; Pec_703 - Vpr_F49; Pec_707 - Vpr_277; Pec_707 - Vpr_404; Pec_707 - Vpr_F46L; Pec_707 - Vpr_F49; Pec_708 - Vpr_277; Pec_708 - Vpr_404; Pec_708 - Vpr_F46L; P…
Inosine	116.68	5.3495e-18	17.272	1.486e-17	Pec_703 - blank_med; Pec_707 - blank_med; Pec_708 - blank_med; Vpr_277 - blank_med; Vpr_404 - blank_med; Vpr_F46L - blank_med; Vpr_F49 - blank_med; Pec_708 - Pec_703; Pec_703 - Vpr_277; Pec_703 - Vpr_404; Pec_703 - Vpr_F46L; Pec_703 - Vpr_F49; Pec_707 - Vpr_277; Pec_707 - Vpr_404; Pec_707 - Vpr_F46L; Pec_707 - Vpr_F49; Pec_708 - Vpr_277; Pec_708 - Vpr_404; Pec_708 - Vpr_F46L; Pec_708 - Vpr_F49; V…
m1G	107.8	1.4403e-17	16.842	3.6007e-17	Pec_703 - blank_med; Pec_707 - blank_med; Pec_708 - blank_med; Vpr_277 - blank_med; Vpr_404 - blank_med; Vpr_F46L - blank_med; Vpr_F49 - blank_med; Vpr_277 - Pec_703; Vpr_404 - Pec_703; Vpr_F46L - Pec_703; Vpr_277 - Pec_707; Vpr_404 - Pec_707; Vpr_F46L - Pec_707; Vpr_F49 - Pec_707; Vpr_277 - Pec_708; Vpr_404 - Pec_708; Vpr_F46L - Pec_708; Vpr_F49 - Pec_708; Vpr_277 - Vpr_F49; Vpr_404 - Vpr_F49; V…
m3C	75.316	1.2244e-15	14.912	2.7827e-15	Pec_703 - blank_med; Pec_707 - blank_med; Pec_708 - blank_med; Vpr_277 - blank_med; Vpr_404 - blank_med; Vpr_F46L - blank_med; Vpr_F49 - blank_med; Vpr_277 - Pec_703; Vpr_404 - Pec_703; Vpr_F46L - Pec_703; Vpr_277 - Pec_707; Vpr_404 - Pec_707; Vpr_F46L - Pec_707; Vpr_277 - Pec_708; Vpr_404 - Pec_708; Vpr_F46L - Pec_708; Vpr_277 - Vpr_F49; Vpr_404 - Vpr_F49; Vpr_F46L - Vpr_F49
m227G	59.635	2.1099e-14	13.676	4.3956e-14	Pec_703 - blank_med; Pec_707 - blank_med; Pec_708 - blank_med; Vpr_277 - blank_med; Vpr_404 - blank_med; Vpr_F46L - blank_med; Vpr_F49 - blank_med; Vpr_277 - Pec_703; Vpr_404 - Pec_703; Vpr_F46L - Pec_703; Vpr_277 - Pec_707; Vpr_404 - Pec_707; Vpr_F46L - Pec_707; Vpr_277 - Pec_708; Vpr_404 - Pec_708; Vpr_F46L - Pec_708; Vpr_277 - Vpr_F46L; Vpr_277 - Vpr_F49; Vpr_404 - Vpr_F49; Vpr_F46L - Vpr_F49
Adenine	39.213	3.0996e-12	11.509	5.9609e-12	blank_med - Pec_703; blank_med - Vpr_277; blank_med - Vpr_404; blank_med - Vpr_F46L; blank_med - Vpr_F49; Pec_703 - Vpr_277; Pec_703 - Vpr_404; Pec_703 - Vpr_F46L; Pec_703 - Vpr_F49; Pec_707 - Vpr_277; Pec_707 - Vpr_404; Pec_707 - Vpr_F46L; Pec_707 - Vpr_F49; Pec_708 - Vpr_277; Pec_708 - Vpr_404; Pec_708 - Vpr_F46L; Pec_708 - Vpr_F49; Vpr_F49 - Vpr_404
m22G	37.977	4.5012e-12	11.347	8.0378e-12	Pec_703 - blank_med; Pec_707 - blank_med; Pec_708 - blank_med; Vpr_277 - blank_med; Vpr_404 - blank_med; Vpr_F46L - blank_med; Vpr_F49 - blank_med; Vpr_277 - Pec_703; Vpr_404 - Pec_703; Vpr_F46L - Pec_703; Vpr_277 - Pec_707; Vpr_404 - Pec_707; Vpr_F46L - Pec_707; Vpr_277 - Pec_708; Vpr_404 - Pec_708; Vpr_F46L - Pec_708; Vpr_277 - Vpr_F49; Vpr_404 - Vpr_F49; Vpr_F46L - Vpr_F49
Xanthosine	33.493	1.9229e-11	10.716	3.2049e-11	Pec_703 - blank_med; Pec_707 - blank_med; Pec_708 - blank_med; Vpr_277 - blank_med; Vpr_404 - blank_med; Vpr_F46L - blank_med; Vpr_F49 - blank_med; Vpr_277 - Pec_703; Vpr_277 - Pec_707; Vpr_277 - Pec_708; Vpr_277 - Vpr_404; Vpr_277 - Vpr_F46L; Vpr_277 - Vpr_F49
SAH	28.544	1.182e-10	9.9274	1.8468e-10	Pec_703 - blank_med; Pec_707 - blank_med; Pec_708 - blank_med; Vpr_277 - blank_med; Vpr_404 - blank_med; Vpr_F46L - blank_med; Vpr_F49 - blank_med; Vpr_F46L - Pec_703; Vpr_F46L - Pec_707; Vpr_F46L - Vpr_F49
m2G	27.952	1.4954e-10	9.8252	2.1326e-10	Pec_703 - blank_med; Pec_707 - blank_med; Pec_708 - blank_med; Vpr_277 - blank_med; Vpr_404 - blank_med; Vpr_F46L - blank_med; Vpr_F49 - blank_med; Vpr_277 - Pec_703; Vpr_404 - Pec_703; Vpr_F46L - Pec_703; Vpr_F49 - Pec_703; Vpr_277 - Pec_707; Vpr_404 - Pec_707; Vpr_F46L - Pec_707; Vpr_F49 - Pec_707; Vpr_277 - Pec_708; Vpr_404 - Pec_708; Vpr_F46L - Pec_708; Vpr_F49 - Pec_708
ac4C	27.886	1.5355e-10	9.8138	2.1326e-10	Pec_703 - blank_med; Pec_707 - blank_med; Pec_708 - blank_med; Vpr_277 - blank_med; Vpr_404 - blank_med; Vpr_F46L - blank_med; Vpr_F49 - blank_med; Vpr_277 - Pec_703; Vpr_404 - Pec_703; Vpr_F46L - Pec_703; Vpr_277 - Pec_707; Vpr_404 - Pec_707; Vpr_F46L - Pec_707; Vpr_277 - Pec_708; Vpr_404 - Pec_708; Vpr_F46L - Pec_708; Vpr_277 - Vpr_F46L; Vpr_277 - Vpr_F49; Vpr_404 - Vpr_F49; Vpr_F46L - Vpr_F49
Adenosine	19.157	9.1092e-09	8.0405	1.1986e-08	Pec_703 - blank_med; Pec_707 - blank_med; Pec_708 - blank_med; Vpr_277 - blank_med; Vpr_404 - blank_med; Vpr_F49 - blank_med; Pec_703 - Pec_707; Pec_703 - Pec_708; Vpr_277 - Pec_703; Pec_703 - Vpr_F46L; Pec_703 - Vpr_F49; Vpr_277 - Pec_707; Vpr_404 - Pec_707; Vpr_277 - Pec_708; Vpr_404 - Pec_708; Vpr_277 - Vpr_F46L; Vpr_277 - Vpr_F49; Vpr_404 - Vpr_F46L; Vpr_404 - Vpr_F49
m6A	12.837	5.1225e-07	6.2905	6.4031e-07	Pec_703 - blank_med; Pec_707 - blank_med; Pec_708 - blank_med; Vpr_F46L - blank_med; Pec_703 - Vpr_277; Pec_703 - Vpr_404; Pec_703 - Vpr_F49; Pec_707 - Vpr_277; Pec_707 - Vpr_404; Pec_707 - Vpr_F49; Pec_708 - Vpr_277; Pec_708 - Vpr_404; Pec_708 - Vpr_F49; Vpr_F46L - Vpr_277; Vpr_F46L - Vpr_404; Vpr_F46L - Vpr_F49
Xanthine	11.659	1.2709e-06	5.8959	1.5129e-06	Pec_703 - blank_med; Pec_707 - blank_med; Pec_708 - blank_med; Pec_703 - Vpr_277; Pec_703 - Vpr_404; Pec_703 - Vpr_F46L; Pec_703 - Vpr_F49; Pec_707 - Vpr_277; Pec_707 - Vpr_404; Pec_707 - Vpr_F46L; Pec_707 - Vpr_F49; Pec_708 - Vpr_277; Pec_708 - Vpr_404; Pec_708 - Vpr_F46L; Pec_708 - Vpr_F49
t6A	6.4598	0.00018275	3.7382	0.00020767	Vpr_277 - blank_med; Vpr_404 - blank_med; Vpr_F46L - blank_med; Vpr_277 - Pec_703; Vpr_277 - Pec_707; Vpr_404 - Pec_707; Vpr_277 - Pec_708; Vpr_404 - Pec_708; Vpr_277 - Vpr_F46L; Vpr_277 - Vpr_F49; Vpr_404 - Vpr_F49; Vpr_F46L - Vpr_F49
N6SAR	5.0303	0.0010527	2.9777	0.0011442	Pec_703 - blank_med; Pec_707 - blank_med; Pec_708 - blank_med; Vpr_277 - blank_med; Vpr_404 - blank_med; Vpr_F46L - blank_med; Vpr_F49 - blank_med; Pec_707 - Vpr_277; Pec_707 - Vpr_404
Guanine	3.9316	0.0047286	2.3253	0.0049256	blank_med - Vpr_277; blank_med - Vpr_404; blank_med - Vpr_F49; Pec_703 - Vpr_277; Pec_703 - Vpr_404; Pec_703 - Vpr_F49; Pec_707 - Vpr_277; Pec_707 - Vpr_404; Pec_707 - Vpr_F49; Pec_708 - Vpr_277; Pec_708 - Vpr_404; Pec_708 - Vpr_F49
