# Supplementary material for: Integrated Metabolomic and Transcriptomic Analysis of Modified Nucleosides for Biomarker Discovery in Clear Cell Renal Cell Carcinoma
Source: Cells. 2023 Apr 7;12(8):1102. doi: 10.3390/cells12081102 (PMC10136813; doi:10.3390/cells12081102)
Supplement: Supplementary file 1 [file cells-12-01102-s001.zip › Supplementary tables/supplementary table 3.csv]

sample	lable	Cyt	P	Guanine	Hypoxanthine	m3C	Xanthine	m1A	m5C	Adenine	U	SAH	m2OC	Adenosine	Inosine	Xanthosine	m1G	m2OG	m2G	ac4C	m227G	m22G	N6SAR	MTA	t6A
M_ctrl_1	ctrl	0.017874079	0.000506213	0.000312628	0.241443782	0.002081954	0.010905626	0.001219683	0.001984339	0.088625827	0.000484315	5.11E-06	0.002144561	0.00236896	0.002966411	0.001406145	0.001929163	#WERT!	0.000944389	0.000837246	0.000261779	0.000320941	0.000811927	0.000505411	0.002297776
M_ctrl_2	ctrl	0.016050856	0.000301743	0.000274576	0.264004273	0.002020787	0.01002395	0.001315198	0.001934517	0.099024406	0.000859798	2.28E-07	0.002120245	0.00160479	0.004104489	0.00141412	0.002142631	6.54E-05	0.000871698	0.00099023	0.000260074	0.000248749	0.000796381	0.000427607	0.002208911
M_ctrl_3	ctrl	0.016627932	0.000329323	0.000188203	0.256305171	0.00163161	0.00929845	0.001060374	0.002046794	0.086441444	0.000975028	2.63E-07	0.002603907	0.002482069	0.003872832	0.001460577	0.001738111	0.000136172	0.000508073	0.000892774	0.000365368	0.000306127	0.000686237	0.000588058	0.002054658
M_ctrl_4	ctrl	0.016082845	0.000311082	0.000140987	0.244710902	0.001228429	0.009377645	0.001076239	0.001841024	0.08919781	0.000922043	1.96E-06	0.002036395	0.000831611	0.00344362	0.001157555	0.001647551	4.11E-05	0.000467851	0.000703224	0.000338255	0.000258316	0.000703588	0.00045263	0.001928182
M_ctrl_5	ctrl	0.016279456	0.000492831	0.000201282	0.252961773	0.001516794	0.009577046	0.001155214	0.001836497	0.090177529	0.000882354	2.80E-06	0.001959114	0.002248936	0.004305946	0.001385115	0.001644558	3.78E-05	0.000401682	0.000986964	0.000197551	0.000327632	0.000584743	0.000454329	0.002045801
M_ctrl_6	ctrl	0.016919396	0.000232727	0.000275325	0.26015615	0.001574107	0.010625372	0.001028975	0.001892877	0.094871561	0.000864969	2.35E-06	0.002290366	0.001200432	0.004332142	0.00125689	0.001789871	4.31E-05	0.00047877	0.000969393	0.000249501	0.000212772	0.000942379	0.000610328	0.002033996
104_RT5_1	cancer	0.042399234	0.002689822	0.0045106	0.094552066	0.009290248	0.02057409	0.02946432	0.031172821	0.092806153	0.003433367	0.000199299	0.023572768	0.051960695	0.099094662	0.011779177	0.020227791	0.002442237	0.008521452	0.003876823	0.001333138	0.007690037	0.001539973	0.006993923	0.003844215
104_RT5_2	cancer	0.047150446	0.003060763	0.004707155	0.058244943	0.016310328	0.025679461	0.054963096	0.051088354	0.099005843	0.00388526	0.000220558	0.041635038	0.07452145	0.071738723	0.016948425	0.038061945	0.005366485	0.010505701	0.006561981	0.002074943	0.013029198	0.002176579	0.008671968	0.005861478
104_RT5_3	cancer	0.044195162	0.003115892	0.004016757	0.092917214	0.013138038	0.022579697	0.042945591	0.040278942	0.098012843	0.003946378	0.000207466	0.033122756	0.066172874	0.103636585	0.013287601	0.0304091	0.00323627	0.008913191	0.005298446	0.001771213	0.009870535	0.002100671	0.008147861	0.005137225
306_RK_1	cancer	0.011141598	0.004433074	0.001291909	0.00318831	0.016909335	0.008143483	0.084693423	0.097921886	0.084813287	0.000848074	0.000876533	0.06852857	0.058056308	0.040449182	0.003397422	0.055417521	0.008508311	0.017167512	0.010479214	0.003263689	0.018740713	0.001555321	0.004741101	0.0073724
306_RK_2	cancer	0.011804615	0.005013545	0.001397617	0.002926297	0.02143724	0.00740095	0.10529094	0.122819173	0.086381607	0.000750242	0.000672835	0.084880726	0.031988419	0.038650018	0.004082708	0.069781143	0.010392464	0.019598685	0.012809923	0.00397886	0.023676447	0.001624748	0.004358719	0.008726855
306_RK_3	cancer	0.011058433	0.004965934	0.001762445	0.003794373	0.018263203	0.0071589	0.096227302	0.110499129	0.07788525	0.000827947	0.00084998	0.074784475	0.040664445	0.045590439	0.003693352	0.05995302	0.009568081	0.017724426	0.011199319	0.003439771	0.020923737	0.00144767	0.003985315	0.007578948
332_LT1_2	cancer	0.04591904	0.002974667	0.002514551	0.054171103	0.013845478	0.017411724	0.049047429	0.022122484	0.095876771	0.007033993	0.00010542	0.034788309	0.252338834	0.083874939	0.013293896	0.034095195	0.003349873	0.012559659	0.0065128	0.001145161	0.01196045	0.001951842	0.003721414	0.005352166
332_LT1_3	cancer	0.044414381	0.003026773	0.002304324	0.053996353	0.012688146	0.017093072	0.045431923	0.02338254	0.098024116	0.007190447	0.000136088	0.033334131	0.126981939	0.06675992	0.014286254	0.032626773	0.003422931	0.013332707	0.005412217	0.00147225	0.010530803	0.00229918	0.00316188	0.005105741
332_LT1_4	cancer	0.020622456	0.003811545	0.00305368	0.034235989	0.020213805	0.019937942	0.069009369	0.018306703	0.094766321	0.002338044	0.000422275	0.038521294	0.245311215	0.05322189	0.016183584	0.045708034	0.004093621	0.009811763	0.007794022	0.00282297	0.015486291	0.002681336	0.004609187	0.006136244
332_LT1_5	cancer	0.020983757	0.003317114	0.002204416	0.040463279	0.016395377	0.0185557	0.058670132	0.019754218	0.09619891	0.002891836	0.000330335	0.035062518	0.163360547	0.046579083	0.016645277	0.039080407	0.003296453	0.009220788	0.006256237	0.002224966	0.013601953	0.002776394	0.005110154	0.00552133
332_LT1_6	cancer	0.021581627	0.003692029	0.003014314	0.055544069	0.016073118	0.018538488	0.058447901	0.016445098	0.096507838	0.002526213	0.000300646	0.032741054	0.241019985	0.060527351	0.015355404	0.041632429	0.002741904	0.008946244	0.007143534	0.002520792	0.01422738	0.002661221	0.00547688	0.005516811
QC_1	qc	0.028452677	0.003296366	0.002011551	0.084193471	0.012926228	0.012569742	0.046207405	0.043071582	0.090245138	0.002549572	0.000247802	0.0373584	0.069058973	0.050458329	0.008547126	0.032471317	0.004256634	0.010074797	0.00603684	0.001940691	0.010612233	0.00192659	0.00447199	0.004889242
QC_2	qc	0.028373597	0.002981447	0.002630599	0.084623955	0.012438982	0.013501501	0.046420295	0.041282017	0.087379226	0.002608619	0.000323414	0.036796119	0.067737641	0.052247625	0.008845827	0.03196046	0.004187479	0.010699933	0.005934161	0.001856102	0.01016505	0.001861591	0.00464041	0.004842757
QC_3	qc	0.028508887	0.00323013	0.002270841	0.084823267	0.012692995	0.013754687	0.04726526	0.04077962	0.090569522	0.002663117	0.000245953	0.036107192	0.068483629	0.051838353	0.008853309	0.031389907	0.004489951	0.010101937	0.005812192	0.0016967	0.010571713	0.001691079	0.004462416	0.004830295
QC_4	qc	0.028754413	0.003534636	0.002722421	0.086829558	0.012022877	0.013103525	0.045303224	0.040882337	0.090174254	0.002489528	0.000315861	0.035608351	0.068462884	0.048386549	0.008755247	0.031797471	0.00386586	0.009737345	0.005848687	0.001587787	0.009985459	0.001791311	0.004394679	0.004915886
QC_5	qc	0.028575027	0.003570536	0.002482964	0.08690232	0.011997844	0.013685311	0.046737324	0.0418031	0.089456927	0.002913442	0.000293162	0.036623069	0.067701857	0.051240519	0.008568004	0.030913641	0.004283711	0.011086203	0.00625923	0.001778256	0.010487123	0.001938378	0.004606582	0.005038457
QC_6	qc	0.028452597	0.003127281	0.002757773	0.08667068	0.011745717	0.013911222	0.045925115	0.042975122	0.091817309	0.002863342	0.000319803	0.036933606	0.067969489	0.052387129	0.009591923	0.030381074	0.004063876	0.008962699	0.006082055	0.00186498	0.011275061	0.001854246	0.004893824	0.004749455
