# Supplementary material for: Integrated Metabolomic and Transcriptomic Analysis of Modified Nucleosides for Biomarker Discovery in Clear Cell Renal Cell Carcinoma
Source: Cells. 2023 Apr 7;12(8):1102. doi: 10.3390/cells12081102 (PMC10136813; doi:10.3390/cells12081102)
Supplement: Supplementary file 1 [file cells-12-01102-s001.zip › Supplementary tables/supplementary table 4.csv]

	FC	log2(FC)	p.ajusted	-log10(p)
Hypoxanthine	0.17733	-2.4955	3.8614e-09	8.4133
P	10.062	3.3308	6.768e-07	6.1695
m3C	9.4708	3.2435	6.768e-07	6.1695
m22G	52.032	5.7013	1.9611e-05	4.7075
m2G	20.244	4.3394	1.9611e-05	4.7075
m1G	23.387	4.5476	1.9914e-05	4.7008
t6A	2.8708	1.5214	1.9914e-05	4.7008
m1A	55.232	5.7874	2.81e-05	4.5513
Inosine	16.822	4.0723	2.81e-05	4.5513
MTA	10.588	3.4044	2.81e-05	4.5513
N6SAR	2.75	1.4594	2.81e-05	4.5513
ac4C	8.4502	3.079	6.7411e-05	4.1713
m227G	8.4948	3.0866	0.00012897	3.8895
Guanine	12.052	3.5912	0.00018449	3.734
m2OC	20.773	4.3766	0.00020013	3.6987
Xanthosine	8.7048	3.1218	0.00045932	3.3379
m2OG	92.935	6.5382	0.0011417	2.9424
SAH	185.44	7.5348	0.005656	2.2475
Adenosine	68.704	6.1023	0.0057931	2.2371
m5C	26.185	4.7107	0.013201	1.8794
U	3.9004	1.9636	0.0232	1.6345
