# Supplementary material for: Integrated Metabolomic and Transcriptomic Analysis of Modified Nucleosides for Biomarker Discovery in Clear Cell Renal Cell Carcinoma
Source: Cells. 2023 Apr 7;12(8):1102. doi: 10.3390/cells12081102 (PMC10136813; doi:10.3390/cells12081102)
Supplement: Supplementary file 1 [file cells-12-01102-s001.zip › Supplementary tables/supplementary table 5.xlsx]

## Sheet: VPR_cell_lines
Symbol	Genename	ENSEMBL	ENTREZ	baseMean	log2FoldChange	lfcSE	stat	pvalue	padj	VPR_126_T2_1.rLog	VPR_83_T1_2.rLog	VPR_99_T1_3.rLog	VPR_286_T1_7.rLog	VPR_244_T2_9.rLog	PEC_513_4.rLog	PEC_515_5.rLog	PEC_516_6.rLog
Jmjd6	jumonji domain containing 6	ENSMUSG00000056962	107817	3217.33	1.73965	0.222349	7.82382	5.1243e-15	9.80633e-13	11.7641	12.1861	12.0025	11.8744	11.706	10.5928	10.8454	10.5593
Pus7	pseudouridylate synthase 7	ENSMUSG00000057541	78697	2940.92	1.49907	0.203342	7.37207	1.68005e-13	2.30177e-11	11.4401	11.8827	11.8012	11.7237	11.9531	10.7579	10.5982	10.7337
Alkbh5	alkB homolog 5, RNA demethylase	ENSMUSG00000042650	268420	7985.97	1.40364	0.225504	6.22447	4.83197e-10	3.07221e-08	13.2147	13.34	13.1168	13.43	12.8378	12.1191	12.281	12.1814
Ankrd16	ankyrin repeat domain 16	ENSMUSG00000047909	320816	1063.53	-0.714569	0.115675	-6.17739	6.51685e-10	4.03475e-08	9.81823	9.77571	9.91166	9.81471	9.7806	10.2069	10.4223	10.3649
Pcif1	phosphorylated CTD interacting factor 1	ENSMUSG00000039849	228866	1779.32	0.913929	0.179472	5.09227	3.5381e-07	1.06185e-05	11.1278	11.1433	10.9008	10.9173	10.7814	10.2823	10.2436	10.4386
Mepce	methylphosphate capping enzyme	ENSMUSG00000029726	231803	2433.61	0.63385	0.128447	4.93468	8.02816e-07	2.1526e-05	11.3059	11.3659	11.2635	11.4881	11.5073	10.9076	10.8973	10.9937
Apobec1	apolipoprotein B mRNA editing enzyme, catalytic polypeptide 1	ENSMUSG00000040613	11810	345.389	-3.59731	0.751912	-4.7737	1.80873e-06	4.34505e-05	6.11038	5.33321	6.63494	6.81675	4.94524	8.81859	9.7259	8.09026
Nsun5	NOL1/NOP2/Sun domain family, member 5	ENSMUSG00000000916	100609	776.917	1.4053	0.306417	4.58603	4.51751e-06	9.76923e-05	9.43664	10.3191	9.7638	9.80925	9.67176	8.80014	8.85211	8.82472
Dtwd1	DTW domain containing 1	ENSMUSG00000023330	69185	589.091	1.24223	0.293137	4.23748	2.26038e-05	0.000391863	9.37098	9.78495	9.35925	9.51285	8.92667	8.4916	8.62143	8.46874
Rbm15	RNA binding motif protein 15	ENSMUSG00000048109	229700	1314.92	0.936658	0.241799	3.87365	0.000107218	0.00143924	10.4976	10.7498	10.5661	10.6984	10.1246	9.92932	9.75882	9.91684
Tarbp1	TAR RNA binding protein 1	ENSMUSG00000090290	212728	662.527	1.28615	0.355499	3.61774	0.000297186	0.00340953	9.45281	9.9892	9.63317	9.68563	8.9833	8.70963	8.39844	8.83321
Nsun4	NOL1/NOP2/Sun domain family, member 4	ENSMUSG00000028706	72181	607.285	-0.463855	0.134023	-3.46104	0.000538095	0.00554439	9.03044	9.18501	9.16897	8.99094	9.12901	9.39645	9.35107	9.55266
Henmt1	HEN1 methyltransferase homolog 1 (Arabidopsis)	ENSMUSG00000045662	66715	4.67933	-2.45655	0.707044	-3.43081	0.000601791	0.00607975	1.47916	0.943283	0.920295	1.54778	1.8577	2.64001	2.32276	2.56146
Trmt2b	TRM2 tRNA methyltransferase 2B	ENSMUSG00000067369	215201	1018.55	0.649716	0.203029	3.20007	0.00137395	0.011827	10.2267	10.0966	10.1528	9.79392	10.3325	9.70873	9.6362	9.65172
Naf1	nuclear assembly factor 1 ribonucleoprotein	ENSMUSG00000014907	234344	1088.64	1.28228	0.422891	3.03226	0.00242727	0.0184883	9.97674	10.5844	10.2572	10.7839	9.49584	9.33705	9.34129	9.41379
Gar1	GAR1 ribonucleoprotein	ENSMUSG00000028010	68147	1312.44	0.95951	0.319274	3.00527	0.00265341	0.0197781	10.1513	11.0326	10.4699	10.549	10.3092	9.92065	9.72427	9.88398
2210016F16Rik	RIKEN cDNA 2210016F16 gene	ENSMUSG00000021550	70153	1054.92	-0.789303	0.269808	-2.92541	0.00343997	0.0242534	9.93993	9.56148	9.74617	9.40596	10.0681	10.2539	10.4556	10.3254
Mocs3	molybdenum cofactor synthesis 3	ENSMUSG00000074576	69372	287.726	-0.434828	0.149057	-2.91723	0.00353156	0.0247104	7.91736	8.02118	8.04204	8.2064	7.97365	8.25261	8.41783	8.36325
Rbm47	RNA binding motif protein 47	ENSMUSG00000070780	245945	3439.71	1.0511	0.383147	2.74342	0.00608027	0.0373073	12.2662	12.1143	12.1958	11.428	11.4	11.2643	10.9505	11.2712
Dus4l	dihydrouridine synthase 4-like (S. cerevisiae)	ENSMUSG00000020648	71916	295.548	0.842781	0.308682	2.73009	0.00633175	0.0384394	7.96531	8.71663	8.48765	8.42577	8.12363	7.87354	7.53764	7.86093
Dkc1	dyskeratosis congenita 1, dyskerin	ENSMUSG00000031403	245474	2040.49	1.2124	0.444542	2.72746	0.00638245	0.0386037	10.5708	11.728	11.496	10.6883	11.0935	10.4965	10.0261	10.3514
Trmt9b	tRNA methyltransferase 9B	ENSMUSG00000039620	319582	39.7128	2.31525	0.847767	2.72719	0.00638768	0.0386244	3.57672	4.97656	4.54003	5.59353	6.53325	3.19759	3.96028	3.96416
Pus1	pseudouridine synthase 1	ENSMUSG00000029507	56361	1564.53	0.933505	0.352032	2.65178	0.00800687	0.0458807	10.3427	11.3111	10.8259	10.727	10.4969	10.1857	9.92697	10.1965
Rpusd1	RNA pseudouridylate synthase domain containing 1	ENSMUSG00000041199	106707	643.087	0.377048	0.14527	2.59547	0.00944624	0.0517298	9.54862	9.42303	9.40201	9.288	9.41449	9.10217	9.2837	9.04831
Mettl4	methyltransferase like 4	ENSMUSG00000055660	76781	515.779	0.700145	0.272822	2.56624	0.0102808	0.0550346	8.82836	9.38305	9.02223	9.33737	9.12892	8.84302	8.37179	8.69075
Zcchc4	zinc finger, CCHC domain containing 4	ENSMUSG00000029179	78796	936.27	0.473256	0.186484	2.53775	0.0111567	0.0585866	9.84434	10.1909	9.95816	10.0626	9.79189	9.69227	9.51939	9.69893
Larp7	La ribonucleoprotein domain family, member 7	ENSMUSG00000027968	28036	1370.89	0.840185	0.334075	2.51496	0.0119046	0.0615849	10.0854	11.0777	10.5812	10.445	10.5225	10.0649	9.84332	10.0068
Emg1	EMG1 N1-specific pseudouridine methyltransferase	ENSMUSG00000004268	14791	2916.79	1.10499	0.45208	2.44439	0.0145095	0.0714183	11.2936	12.3399	11.981	11.2475	11.1438	10.9116	10.8939	10.8535
Trmt1l	tRNA methyltransferase 1 like	ENSMUSG00000053286	98685	1493.13	-0.359718	0.155126	-2.31888	0.0204013	0.0913243	10.3326	10.4315	10.3119	10.6307	10.4401	10.6959	10.5994	10.7815
Alkbh3	alkB homolog 3, alpha-ketoglutarate-dependent dioxygenase	ENSMUSG00000040174	69113	580.043	0.454826	0.196263	2.3174	0.0204821	0.0915318	9.06739	9.47101	9.39715	9.34689	9.07479	8.94323	8.98877	8.9423
Trmt11	tRNA methyltransferase 11	ENSMUSG00000019792	73681	413.799	0.840506	0.363814	2.3102	0.0208772	0.0929646	8.40433	9.33837	8.68	8.50501	9.04606	8.24976	8.22673	8.28709
Tfb1m	transcription factor B1, mitochondrial	ENSMUSG00000036983	224481	265.463	1.01486	0.443024	2.29067	0.0219826	0.0962519	7.50155	8.56795	7.96932	8.73004	7.96466	7.69411	7.34003	7.40965
Aicda	activation-induced cytidine deaminase	ENSMUSG00000040627	11628	1.88651	-2.61212	1.14371	-2.2778	0.0227385	0.0985625	-0.228565	0.145359	-0.233392	0.167708	-0.224394	0.154364	1.55828	0.123404
Mettl14	methyltransferase like 14	ENSMUSG00000028114	210529	926.721	0.427054	0.190566	2.24096	0.0250289	0.105603	9.73224	10.0749	9.8244	9.99544	10.1024	9.72417	9.49909	9.70848
Mto1	mitochondrial tRNA translation optimization 1	ENSMUSG00000032342	68291	626.471	1.06425	0.4796	2.21914	0.0264774	0.109991	8.96514	10.2393	9.56189	9.01556	9.00416	8.70552	8.65536	8.70222
Mettl5	methyltransferase like 5	ENSMUSG00000051730	75422	398.217	0.682886	0.307999	2.2171	0.026616	0.110416	8.61596	9.24947	8.66302	8.77232	8.41465	8.33256	8.16317	8.35071
Fbl	fibrillarin	ENSMUSG00000046865	14113	4083.18	1.06718	0.483093	2.20927	0.0271557	0.111926	11.6623	12.9555	12.1902	11.5515	11.9439	11.4636	11.2739	11.4145
Trmt112	tRNA methyltransferase 11-2	ENSMUSG00000038812	67674	1469.44	0.663501	0.306158	2.16718	0.0302211	0.120725	10.5308	11.1698	10.4347	10.4431	10.5382	10.1223	10.2901	10.1112
Mettl6	methyltransferase like 6	ENSMUSG00000021891	67011	931.519	-0.27399	0.126566	-2.1648	0.0304028	0.121133	9.81257	9.88596	9.82735	9.61468	9.75343	9.98919	10.0287	9.92121
Mettl2	methyltransferase like 2	ENSMUSG00000020691	52686	1165.12	0.577511	0.274334	2.10513	0.0352804	0.134172	10.0994	10.6818	10.1918	10.4043	10.0428	9.99614	9.73142	9.94399
Nsun2	NOL1/NOP2/Sun domain family member 2	ENSMUSG00000021595	28114	7559.53	1.08827	0.546313	1.99237	0.0463309	0.161685	12.6496	13.919	13.159	12.4633	12.3085	12.3151	12.0819	12.3194
Osgepl1	O-sialoglycoprotein endopeptidase-like 1	ENSMUSG00000026096	72085	243.106	0.590111	0.296508	1.99011	0.046579	0.162209	8.06029	8.48315	7.94715	7.9032	7.70471	7.64245	7.49209	7.73125
Trmt2a	TRM2 tRNA methyltransferase 2A	ENSMUSG00000022721	15547	2234.66	0.647264	0.331634	1.95175	0.0509677	0.17301	10.8955	11.7904	11.2703	11.1136	11.0015	10.7265	10.863	10.7701
Qtrt2	queuine tRNA-ribosyltransferase accessory subunit 2	ENSMUSG00000022704	106248	1088.04	0.699116	0.372925	1.87469	0.0608348	0.194855	9.73467	10.3695	10.1119	10.7213	9.94027	9.83428	9.43529	9.83375
Trub1	TruB pseudouridine (psi) synthase family member 1	ENSMUSG00000025086	72133	828.516	0.72282	0.387666	1.86456	0.0622436	0.1978	9.28916	10.4231	9.73672	9.64402	9.74762	9.38068	9.19072	9.36312
Mrm1	mitochondrial rRNA methyltransferase 1	ENSMUSG00000018405	217038	593.202	0.386873	0.209312	1.84829	0.0645605	0.203022	9.28915	9.53636	9.19065	9.17199	9.281	8.90141	9.23738	8.90337
Mrm3	mitochondrial rRNA methyltransferase 3	ENSMUSG00000038046	67390	372	0.846173	0.45851	1.8455	0.0649652	0.203812	8.27907	9.44007	8.56133	8.42307	8.23113	8.05478	8.05945	8.13095
Nudt16	nudix (nucleoside diphosphate linked moiety X)-type motif 16	ENSMUSG00000032565	75686	362.953	-0.549333	0.299115	-1.83654	0.0662784	0.206647	8.52674	8.48422	8.16524	7.78449	8.47933	8.75561	8.79641	8.60387
Lcmt2	leucine carboxyl methyltransferase 2	ENSMUSG00000074890	329504	513.229	-0.402629	0.219267	-1.83627	0.0663182	0.206676	8.81833	9.02369	8.90147	9.05611	8.50727	9.18153	9.13651	9.1889
Nop2	NOP2 nucleolar protein	ENSMUSG00000038279	110109	4138.75	0.757276	0.420459	1.80113	0.0716822	0.217122	11.4168	12.5536	12.5482	12.1238	11.7545	11.6633	11.4947	11.6424
Mterf4	mitochondrial transcription termination factor 4	ENSMUSG00000026273	69821	655.635	-0.354945	0.197224	-1.79971	0.0719062	0.217614	9.17392	9.32792	9.08485	9.46756	9.14322	9.58371	9.32087	9.58593
Nsun6	NOL1/NOP2/Sun domain family member 6	ENSMUSG00000026707	74455	263.554	0.464535	0.258288	1.79846	0.0721047	0.217967	8.06651	8.10789	7.95984	8.52539	7.96758	7.85273	7.64334	7.91898
Apobec2	apolipoprotein B mRNA editing enzyme, catalytic polypeptide 2	ENSMUSG00000040694	11811	6.30541	1.30874	0.726681	1.78738	0.0738756	0.221585	3.36745	2.24809	2.52924	2.12861	2.8582	2.26531	2.13812	1.86896
Trit1	tRNA isopentenyltransferase 1	ENSMUSG00000028653	66966	775.076	0.641864	0.359375	1.78605	0.0740911	0.222	9.70981	10.2705	9.7265	9.22983	9.42925	9.28223	9.20869	9.28971
Bud23	BUD23, rRNA methyltransferase and ribosome maturation factor	ENSMUSG00000005378	66138	1396.61	0.462071	0.259981	1.77732	0.0755158	0.224712	10.2139	10.9118	10.3595	10.566	10.5829	10.1968	10.1487	10.2974
Wdr4	WD repeat domain 4	ENSMUSG00000024037	57773	1454.62	0.448072	0.257372	1.74094	0.0816938	0.236388	10.2869	10.7914	10.3921	10.9155	10.5281	10.2258	10.3269	10.2914
Mettl16	methyltransferase like 16	ENSMUSG00000010554	67493	1908.12	0.580105	0.346861	1.67246	0.0944345	0.260173	10.3312	11.3339	11.1492	11.1912	10.8379	10.6319	10.5194	10.6301
Trmt44	tRNA methyltransferase 44	ENSMUSG00000029097	78890	439.033	0.575257	0.352067	1.63392	0.102277	0.273786	8.62614	8.57095	8.6051	9.16737	9.28306	8.51877	8.2387	8.65507
Nat10	N-acetyltransferase 10	ENSMUSG00000027185	98956	1869.11	0.618481	0.379211	1.63099	0.102893	0.274639	10.4989	11.5553	11.0389	10.9785	10.572	10.5462	10.5357	10.5377
Adad1	adenosine deaminase domain containing 1 (testis specific)	ENSMUSG00000027719	21744	1.82108	-1.44972	0.885552	-1.62809	0.103506	0.275366	0.494197	0.218956	0.208493	0.95645	0.5049	0.936424	1.12396	0.712789
Trmt10c	tRNA methyltransferase 10C, mitochondrial RNase P subunit	ENSMUSG00000044763	52575	1016.83	0.570326	0.354189	1.61023	0.107347	0.281992	9.73155	10.5547	10.129	10.2366	9.61703	9.76413	9.58786	9.72537
Tprkb	Tp53rk binding protein	ENSMUSG00000054226	69786	1126.69	0.610947	0.384217	1.59012	0.111807	0.289145	9.65441	10.363	10.7226	10.0351	10.2659	9.68373	10.0899	9.60516
Rpusd2	RNA pseudouridylate synthase domain containing 2	ENSMUSG00000027324	271842	356.074	0.834934	0.535915	1.55805	0.119222	0.301655	8.04991	9.3927	8.47202	8.58731	7.98573	8.13547	7.46328	8.24409
Ftsj3	FtsJ RNA methyltransferase homolog 3 (E. coli)	ENSMUSG00000020706	56095	5421.89	0.842111	0.546337	1.54157	0.123177	0.308697	11.7693	13.4554	12.3772	12.2934	12.0194	11.9576	11.8518	11.929
Bcdin3d	BCDIN3 domain containing	ENSMUSG00000037525	75284	235.527	0.385193	0.253465	1.51967	0.128595	0.316969	7.51028	8.04552	8.13632	7.92903	8.10661	7.69078	7.61391	7.76188
Alkbh1	alkB homolog 1, histone H2A dioxygenase	ENSMUSG00000079036	211064	985.782	0.34038	0.228292	1.49097	0.135969	0.32793	9.83019	10.3356	10.1298	9.80615	9.93	9.81944	9.70857	9.80265
Pusl1	pseudouridylate synthase-like 1	ENSMUSG00000051557	433813	547.821	-0.391208	0.262821	-1.48851	0.136617	0.329036	8.63892	9.12097	9.16513	8.73772	9.09752	9.09334	9.43273	9.22048
Fto	fat mass and obesity associated	ENSMUSG00000055932	26383	3502.92	0.456857	0.315055	1.45009	0.147033	0.344482	11.7903	12.2467	11.7777	12.0134	11.3416	11.4859	11.6495	11.4826
Alkbh8	alkB homolog 8, tRNA methyltransferase	ENSMUSG00000025899	67667	706.837	0.520793	0.36074	1.44367	0.14883	0.346701	9.2692	10.0468	9.66252	9.47033	9.21038	9.27721	8.83969	9.39021
Dtwd2	DTW domain containing 2	ENSMUSG00000024505	68857	96.7895	0.303568	0.216449	1.40242	0.16079	0.363636	6.42078	6.86047	6.67845	6.61005	6.71365	6.47638	6.55863	6.31927
Cmtr2	cap methyltransferase 2	ENSMUSG00000046441	234728	777.259	0.665199	0.475312	1.39955	0.161647	0.364758	9.29386	9.98584	9.43501	10.3633	9.01894	9.35898	8.99888	9.30631
Mrm2	mitochondrial rRNA methyltransferase 2	ENSMUSG00000029557	68017	274.093	0.352295	0.25278	1.39366	0.163421	0.366781	7.89625	8.00984	8.05043	8.4325	8.39962	7.97596	7.98268	7.80904
Wtap	Wilms tumour 1-associating protein	ENSMUSG00000060475	60532	1841.47	0.157462	0.114196	1.37888	0.167933	0.373264	10.7842	10.9433	10.7957	10.9779	10.9181	10.8369	10.7585	10.7202
Mettl15	methyltransferase like 15	ENSMUSG00000057234	76894	204.056	0.401751	0.291978	1.3759	0.168851	0.374566	7.61408	7.86078	7.94873	7.81702	7.50752	7.60001	7.03762	7.6761
Rrnad1	ribosomal RNA adenine dimethylase domain containing 1	ENSMUSG00000004896	229503	779.392	0.164179	0.12015	1.36644	0.1718	0.378813	9.75737	9.57784	9.69409	9.63545	9.56072	9.44458	9.60578	9.53335
Trmt13	tRNA methyltransferase 13	ENSMUSG00000033439	229780	283.185	0.34741	0.254494	1.36507	0.172231	0.379393	7.97571	8.48903	8.37867	8.18955	7.99231	7.98588	7.80711	8.11328
Osgep	O-sialoglycoprotein endopeptidase	ENSMUSG00000006289	66246	916.626	0.648608	0.475498	1.36412	0.172531	0.379723	10.0398	10.5233	10.0232	8.99133	9.72126	9.33057	9.73184	9.32742
Adad2	adenosine deaminase domain containing 2	ENSMUSG00000024266	75773	1.62945	1.72739	1.28957	1.36287	0.172923	0.380301	-0.306525	0.313255	1.27171	-0.293187	0.0423703	-0.297102	0.0792561	-0.306136
Parn	poly(A)-specific ribonuclease (deadenylation nuclease)	ENSMUSG00000022685	74108	1995.37	0.344496	0.26483	1.30082	0.193321	0.406917	10.9672	11.3944	11.003	11.0378	10.6791	10.8411	10.6308	10.8865
Dus1l	dihydrouridine synthase 1-like (S. cerevisiae)	ENSMUSG00000025155	68730	2018.4	0.472641	0.371069	1.27374	0.202756	0.419416	10.6121	11.5901	11.2673	10.9402	10.6699	10.6961	10.7189	10.7741
Adar	adenosine deaminase, RNA-specific	ENSMUSG00000027951	56417	2377.3	0.448456	0.352884	1.27084	0.203786	0.420686	11.8962	10.9912	11.2605	11.0025	11.126	11.0109	10.9223	11.0079
Tsr3	TSR3 20S rRNA accumulation	ENSMUSG00000015126	68327	796.575	0.297819	0.235303	1.26568	0.205629	0.422742	9.49711	9.95877	9.505	9.92431	9.55338	9.43496	9.55216	9.48354
Elp3	elongator acetyltransferase complex subunit 3	ENSMUSG00000022031	74195	2532.35	0.395359	0.315137	1.25457	0.209637	0.427609	11.0947	11.8993	11.2294	11.113	11.4211	11.1081	11.1077	11.096
Nhp2	NHP2 ribonucleoprotein	ENSMUSG00000001056	52530	2757.99	0.627439	0.502063	1.2498	0.211373	0.429665	11.1172	12.3228	11.6329	11.1766	10.8128	11.1215	10.9667	11.1258
Trmt1	tRNA methyltransferase 1	ENSMUSG00000001909	212528	3161.19	0.567944	0.472616	1.20175	0.229458	0.451351	11.5541	12.2095	11.7579	11.9643	10.636	11.3001	11.2995	11.3321
Trdmt1	tRNA aspartic acid methyltransferase 1	ENSMUSG00000026723	13434	204.174	0.507145	0.438046	1.15772	0.246977	0.472165	7.09525	8.22037	7.48372	8.16166	7.47945	7.49724	7.17346	7.49882
Dimt1	DIM1 dimethyladenosine transferase 1-like (S. cerevisiae)	ENSMUSG00000021692	66254	686.44	0.652557	0.566372	1.15228	0.249205	0.474615	9.21804	10.4756	8.92232	9.2887	8.8711	9.13362	8.83875	9.11796
Trmu	tRNA 5-methylaminomethyl-2-thiouridylate methyltransferase	ENSMUSG00000022386	72026	418.708	-0.314295	0.281603	-1.1161	0.264379	0.492244	8.15774	8.79228	8.5093	8.57418	8.87769	8.71308	8.97499	8.80907
Adarb1	adenosine deaminase, RNA-specific, B1	ENSMUSG00000020262	110532	849.46	-0.599723	0.540988	-1.10848	0.267656	0.495461	8.6586	9.29466	9.75565	8.80037	10.2041	10.0822	9.86605	9.88239
Elp4	elongator acetyltransferase complex subunit 4	ENSMUSG00000027167	77766	431.558	0.365482	0.331653	1.10199	0.270465	0.49836	8.3457	9.26981	8.57605	8.97308	8.77277	8.60893	8.48622	8.59842
Trmo	tRNA methyltransferase O	ENSMUSG00000028331	74753	180.281	0.250964	0.230522	1.08865	0.276308	0.503923	7.19823	7.771	7.53955	7.66693	7.50552	7.41845	7.29431	7.40203
Virma	vir like m6A methyltransferase associated	ENSMUSG00000040720	66185	2764.24	0.180441	0.169845	1.06239	0.288061	0.517467	11.386	11.7115	11.3493	11.3486	11.5415	11.3704	11.3114	11.3563
Thg1l	tRNA-histidine guanylyltransferase 1-like (S. cerevisiae)	ENSMUSG00000011254	66628	534.84	-0.43661	0.413261	-1.05649	0.290745	0.520288	8.18991	9.4376	8.80194	9.08997	8.63427	9.23828	9.22284	9.23095
A1cf	APOBEC1 complementation factor	ENSMUSG00000052595	69865	45.1321	-0.458715	0.435058	-1.05447	0.291667	0.521109	5.28886	5.4074	4.85058	5.82955	5.05787	5.17643	5.87997	5.78414
Elp5	elongator acetyltransferase complex subunit 5	ENSMUSG00000018565	54351	1918.6	0.231685	0.21985	1.05383	0.29196	0.521257	10.8238	11.2617	10.951	10.9977	10.6802	10.8177	10.805	10.7543
Ftsj1	FtsJ RNA methyltransferase homolog 1 (E. coli)	ENSMUSG00000031171	54632	839.03	0.396827	0.378495	1.04844	0.294438	0.523675	9.52239	10.3692	9.75774	9.23369	9.76587	9.49743	9.49109	9.52007
Trmt5	TRM5 tRNA methyltransferase 5	ENSMUSG00000034442	76357	676.888	0.307141	0.296031	1.03752	0.299491	0.52925	9.39308	9.94139	9.36976	9.19093	9.29838	9.26848	9.10844	9.3521
Ctu2	cytosolic thiouridylase subunit 2	ENSMUSG00000049482	66965	971.386	0.486375	0.472235	1.02997	0.303023	0.53301	9.80816	10.4903	10.0524	10.2424	8.94937	9.51985	9.72204	9.70677
Ctu1	cytosolic thiouridylase subunit 1	ENSMUSG00000038888	233189	526.653	0.151296	0.150649	1.00429	0.315238	0.546258	8.98756	9.2646	9.01704	8.95203	9.13926	8.92742	8.9718	9.00738
Elp2	elongator acetyltransferase complex subunit 2	ENSMUSG00000024271	58523	4150.03	0.348533	0.362103	0.962533	0.335782	0.566356	11.809	12.697	12.0308	11.8574	11.7821	11.8789	11.7225	11.8971
Hsd17b10	hydroxysteroid (17-beta) dehydrogenase 10	ENSMUSG00000025260	15108	2185.79	0.261522	0.278812	0.937986	0.348252	0.57854	11.0892	11.5635	11.1693	10.7945	11.0028	10.8957	11.07	10.9129
Prorp	protein only RNase P catalytic subunit	ENSMUSG00000021023	66132	694.736	0.32703	0.354569	0.922329	0.356357	0.585773	9.13408	10.0553	9.48193	9.27519	9.3532	9.41278	9.05136	9.3133
Thada	thyroid adenoma associated	ENSMUSG00000024251	240174	1471.85	0.298412	0.325682	0.916268	0.359526	0.588702	10.1049	10.7376	10.5023	10.946	10.4791	10.4822	10.0723	10.5042
Rpusd3	RNA pseudouridylate synthase domain containing 3	ENSMUSG00000051169	101122	401.983	0.317257	0.350636	0.904797	0.365573	0.59427	8.79769	8.35289	9.25681	8.48655	8.42872	8.50269	8.46497	8.49057
Ssb	Sjogren syndrome antigen B	ENSMUSG00000068882	20823	5722.42	0.274407	0.308497	0.889499	0.373735	0.601808	12.3297	13.0237	12.4922	12.4985	12.1806	12.4157	12.2261	12.3748
Fdxacb1	ferredoxin-fold anticodon binding domain containing 1	ENSMUSG00000037845	382137	88.8375	-0.250215	0.283788	-0.881724	0.377926	0.605937	6.35498	6.71882	6.5196	6.172	6.08599	6.6529	6.64093	6.40512
Rnmt	RNA (guanine-7-) methyltransferase	ENSMUSG00000009535	67897	2402.49	0.400444	0.454712	0.880674	0.378494	0.606341	10.9943	12.0488	11.1375	11.1115	10.7441	11.0824	10.7967	11.1153
Rbm15b	RNA binding motif protein 15B	ENSMUSG00000074102	109095	2890.6	0.127058	0.150576	0.843813	0.398774	0.624756	11.4238	11.6325	11.5233	11.5339	11.5212	11.5086	11.2355	11.5431
Dus3l	dihydrouridine synthase 3-like (S. cerevisiae)	ENSMUSG00000007603	224907	1549.45	0.271395	0.331328	0.819112	0.412723	0.638004	10.2065	11.1381	10.3943	10.7531	10.5536	10.4248	10.4798	10.4642
Thumpd1	THUMP domain containing 1	ENSMUSG00000030942	233802	2101.76	0.241799	0.302106	0.800376	0.423493	0.646534	10.7658	11.4857	11.1573	10.893	10.9991	10.9875	10.6567	11.061
Gtpbp3	GTP binding protein 3	ENSMUSG00000007610	70359	1041.35	0.242174	0.317422	0.76294	0.445499	0.664789	10.0556	10.0648	9.94107	10.5228	9.58604	9.86922	9.90686	9.92136
Pus10	pseudouridylate synthase 10	ENSMUSG00000020280	74467	1023.61	0.302069	0.413842	0.72992	0.465439	0.681237	9.6897	10.6059	10.0684	10.0716	9.53469	9.99491	9.43782	9.98328
Aars	alanyl-tRNA synthetase	ENSMUSG00000031960	234734	15347.4	0.316158	0.437763	0.722224	0.470157	0.685167	13.8112	13.6945	14.0148	14.6125	13.2249	13.6791	13.789	13.7156
Cbll1	Casitas B-lineage lymphoma-like 1	ENSMUSG00000020659	104836	534.624	0.125611	0.177317	0.708395	0.4787	0.692437	9.07844	9.21049	8.96197	9.00707	9.1859	9.09237	8.78676	9.10068
Elp1	elongator complex protein 1	ENSMUSG00000028431	230233	2767.45	0.234714	0.341108	0.688092	0.491395	0.702267	11.1067	11.9671	11.3952	11.2759	11.4575	11.411	11.0302	11.4491
Tyw3	tRNA-yW synthesizing protein 3 homolog (S. cerevisiae)	ENSMUSG00000047583	209584	153.552	0.289685	0.423891	0.683383	0.494365	0.703783	6.61193	7.5396	6.90331	7.31854	7.80445	7.02892	7.09646	7.18098
Mtfmt	mitochondrial methionyl-tRNA formyltransferase	ENSMUSG00000059183	69606	462.28	-0.139487	0.204446	-0.682271	0.495068	0.704286	8.66424	8.9712	9.02731	8.5874	8.73401	8.96172	8.86714	8.90185
Mettl8	methyltransferase like 8	ENSMUSG00000041975	228019	515.404	0.253226	0.377927	0.670039	0.502833	0.710184	8.57094	9.64487	8.93611	9.07521	8.74867	8.90317	8.85894	8.85623
Tyw5	tRNA-yW synthesizing protein 5	ENSMUSG00000048495	68736	307.914	0.169886	0.25514	0.665851	0.505507	0.712317	8.23258	8.58424	8.29111	8.4114	7.8891	8.23058	8.14593	8.16747
Tyw1	tRNA-yW synthesizing protein 1 homolog (S. cerevisiae)	ENSMUSG00000056310	100929	1646.33	0.128109	0.206964	0.61899	0.535923	0.734996	10.455	10.7465	10.6244	11.0064	10.6665	10.6289	10.6275	10.6095
Trmt10a	tRNA methyltransferase 10A	ENSMUSG00000004127	108943	488.155	0.193735	0.320112	0.605206	0.545042	0.742098	8.70584	9.31482	8.97743	9.17006	8.49603	8.819	8.6897	8.96384
Thumpd2	THUMP domain containing 2	ENSMUSG00000024246	72167	197.346	0.162431	0.268526	0.604891	0.545252	0.742279	7.15675	7.77669	7.60921	7.83604	7.79368	7.51027	7.56413	7.55349
Elp6	elongator acetyltransferase complex subunit 6	ENSMUSG00000054836	72341	430.847	0.191841	0.373737	0.513305	0.607738	0.786811	8.28323	9.36952	8.7501	8.53052	8.68753	8.6257	8.66389	8.64589
Adat2	adenosine deaminase, tRNA-specific 2	ENSMUSG00000019808	66757	244.452	-0.141707	0.311946	-0.45427	0.649635	0.814575	7.67764	7.73344	7.68288	8.01677	8.20663	8.08889	7.58573	8.19446
Qtrt1	queuine tRNA-ribosyltransferase catalytic subunit 1	ENSMUSG00000002825	60507	718.617	0.215962	0.479925	0.449996	0.652713	0.816149	8.92326	10.2603	9.53616	9.17814	9.11675	9.28609	9.42083	9.36117
Mettl3	methyltransferase like 3	ENSMUSG00000022160	56335	792.301	-0.117944	0.269824	-0.437118	0.662026	0.822391	9.19693	9.8529	9.56469	9.41874	9.79085	9.73993	9.53099	9.74347
Dus2	dihydrouridine synthase 2	ENSMUSG00000031901	66369	468.837	0.148323	0.355404	0.417336	0.676433	0.830667	8.87708	9.07585	8.87998	9.22894	8.17286	8.81184	8.8679	8.68335
Kti12	KTI12 homolog, chromatin associated	ENSMUSG00000073775	100087	510.934	0.173599	0.440647	0.393963	0.693608	0.840675	8.43427	9.67896	9.02924	8.71	8.80607	9.02766	8.72419	8.90499
Bmt2	base methyltransferase of 25S rRNA 2	ENSMUSG00000042742	101148	1530.46	-0.103449	0.264641	-0.390904	0.695869	0.842128	10.3128	10.2336	10.7039	10.7943	10.5734	10.6854	10.3938	10.7488
Tgs1	trimethylguanosine synthase 1	ENSMUSG00000028233	116940	1177.47	0.0688837	0.185498	0.371344	0.710381	0.850467	10.142	10.4398	10.069	10.0735	10.3119	10.246	10.0563	10.1909
Trmt61a	tRNA methyltransferase 61A	ENSMUSG00000060950	328162	582.978	-0.106723	0.332329	-0.321138	0.748106	0.873043	8.47462	9.37168	9.22864	9.38652	9.04368	9.25796	9.20685	9.20659
Trmt6	tRNA methyltransferase 6	ENSMUSG00000037376	66926	1758.2	0.129705	0.411983	0.314831	0.75289	0.875504	10.4075	11.3951	10.7086	10.7921	10.3172	10.8097	10.4378	10.8141
Cdkal1	CDK5 regulatory subunit associated protein 1-like 1	ENSMUSG00000006191	68916	528.74	0.10873	0.360957	0.301226	0.763242	0.881312	8.9771	9.59354	8.69631	9.03862	8.76754	9.12661	8.70052	9.07261
Rpusd4	RNA pseudouridylate synthase domain containing 4	ENSMUSG00000032044	71989	745.535	0.0920396	0.315587	0.291644	0.770559	0.88598	9.23343	10.0201	9.65256	9.35715	9.32905	9.52834	9.34958	9.57801
Urm1	ubiquitin related modifier 1	ENSMUSG00000069020	68205	1466.52	-0.0734323	0.26551	-0.276572	0.782109	0.892039	10.3569	10.7753	10.5188	10.6287	10.043	10.5533	10.5509	10.5299
Mettl1	methyltransferase like 1	ENSMUSG00000006732	17299	974.6	0.107203	0.401655	0.266902	0.789545	0.896352	9.07856	10.173	9.77245	10.0279	10.2879	9.90873	9.83353	9.83853
Aars2	alanyl-tRNA synthetase 2, mitochondrial	ENSMUSG00000023938	224805	970.02	0.0556886	0.228991	0.24319	0.807858	0.907084	9.64378	10.2045	9.87813	9.90861	9.95448	9.87693	9.73173	10.0449
Pus7l	pseudouridylate synthase 7-like	ENSMUSG00000033356	78895	271.672	0.092608	0.385164	0.240436	0.809992	0.908125	7.52544	8.43375	8.07303	8.44215	7.69637	8.05156	7.84508	8.15975
Nsun3	NOL1/NOP2/Sun domain family member 3	ENSMUSG00000050312	106338	461.62	-0.12143	0.522382	-0.232454	0.816185	0.912038	7.82782	8.70322	8.43448	9.54917	8.69689	8.93126	8.76276	8.91456
Zc3h13	zinc finger CCCH type containing 13	ENSMUSG00000022000	67302	1904.64	-0.0527866	0.229361	-0.230148	0.817977	0.912799	10.7898	11.1375	10.8031	10.5382	11.0203	10.9177	10.9161	10.9102
Nop10	NOP10 ribonucleoprotein	ENSMUSG00000027133	66181	1836.81	0.106798	0.517149	0.206512	0.836391	0.922944	10.249	11.6781	10.8126	10.4058	10.3509	10.8342	10.6109	10.8154
Ramac	RNA guanine-7 methyltransferase activating subunit	ENSMUSG00000038646	67148	1001.29	0.0492153	0.264664	0.185952	0.852482	0.930236	9.81443	10.1767	9.69005	9.82617	10.2536	10.0141	9.74486	10.0348
Dph3	diphthamine biosynthesis 3	ENSMUSG00000021905	105638	765.097	-0.0432493	0.309538	-0.139724	0.888878	0.947649	9.15137	10.0196	9.40627	9.44885	9.57186	9.57934	9.62494	9.56356
Trmt12	tRNA methyltransferase 12	ENSMUSG00000037085	68260	416.229	-0.0771037	0.567019	-0.135981	0.891836	0.949039	8.04179	7.74482	9.51443	8.47883	8.53241	8.66731	8.62845	8.78272
Tfb2m	transcription factor B2, mitochondrial	ENSMUSG00000026492	15278	634.526	-0.0519729	0.387638	-0.134078	0.893341	0.949689	8.83418	9.76323	9.1481	9.53855	8.77465	9.32886	9.34633	9.27401
Trmt10b	tRNA methyltransferase 10B	ENSMUSG00000035601	69934	454.237	-0.0183296	0.159081	-0.115222	0.908269	0.956272	8.67576	8.72004	8.79003	8.93066	8.95959	8.86006	8.72531	8.90673
Cmtr1	cap methyltransferase 1	ENSMUSG00000024019	74157	85.9338	-0.0397435	0.45078	-0.0881693	0.929742	0.967449	6.6308	5.71869	6.15372	6.42151	6.7415	6.09914	6.85148	6.13655
Adarb2	adenosine deaminase, RNA-specific, B2	ENSMUSG00000052551	94191	1.13457	0.0851438	1.20616	0.0707498	0.943597	0.974243	0.295988	-0.0820317	-0.389459	-0.378174	0.132892	-0.380721	0.370538	-0.386552
Thumpd3	THUMP domain containing 3	ENSMUSG00000030264	14911	1629.57	-0.025881	0.371412	-0.0696848	0.944445	0.97459	10.2567	10.3486	10.6961	11.1515	10.5598	10.7848	10.2976	10.8447
Cdk5rap1	CDK5 regulatory subunit associated protein 1	ENSMUSG00000027487	66971	442.564	0.0147409	0.307257	0.0479746	0.961737	0.982996	8.46806	9.07428	8.75272	9.04914	8.40819	8.82825	8.60603	8.86885
Trub2	TruB pseudouridine (psi) synthase family member 2	ENSMUSG00000039826	227682	1027.09	-0.0122067	0.26461	-0.0461322	0.963205	0.983348	9.73074	9.97299	10.079	10.3478	9.71598	10.0627	9.90003	10.0404
Apobec3	apolipoprotein B mRNA editing enzyme, catalytic polypeptide 3	ENSMUSG00000009585	80287	1043.28	-0.0358918	0.789345	-0.0454737	0.96373	0.983465	10.7582	7.82196	9.40803	9.37948	10.3589	10.2688	9.19302	10.1094

## Sheet: VPR_tumours
Symbol	Genename	ENSEMBL	ENTREZ	baseMean	log2FoldChange	lfcSE	stat	pvalue	padj	WT_Cortex_20160322.A-2011-n.rLog	WT_Cortex_20160322.A-2014-n.rLog	WT_Cortex_20160322.A-2015-n.rLog	WT_Cortex_B_2540_WT_cortex_m.rLog	WT_Cortex_B_2528_WT_cortex_m.rLog	WT_Cortex_B_2326_WT_cortex_m.rLog	WT_Cortex_B_2518_WT_cortex_m.rLog	WT_Cortex_B_2517_WT_cortex_m.rLog	WT_Cortex_B_2549_WT_cortex_m.rLog	VPR_20160322.A-2009-t.rLog	VPR_20160322.A-2017-1t.rLog	VPR_20160322.A-2017-2t.rLog	VPR_20160322.A-2018-t.rLog	VPR_20160322.A-2020t.rLog	VPR_20160322.A-2028-t.rLog	VPR_B_2542_t1_m.rLog	VPR_B_2530_t1_m.rLog	VPR_B_2535_t1_m.rLog	VPR_B_3319_t1_m.rLog	VPR_B_2753_t1_m.rLog	VPR_B_2756_t1_m.rLog
Jmjd6	jumonji domain containing 6	ENSMUSG00000056962	107817	2166.19	1.31753	0.118175	11.1495	7.19813e-29	4.07956e-27	10.361	10.1335	10.1692	10.5813	10.2307	10.6216	10.3955	10.2078	10.6695	11.4143	11.0872	11.2148	11.1778	11.5907	11.0972	11.5199	11.2472	11.1571	11.4134	11.1755	11.4473
Nsun4	NOL1/NOP2/Sun domain family, member 4	ENSMUSG00000028706	72181	695.489	-0.934176	0.0950582	-9.82856	8.48193e-23	3.16237e-21	9.82701	9.95741	9.84801	9.83189	9.8067	10.0831	9.87036	9.93164	10.0041	9.0527	9.00229	9.43284	9.51336	9.57303	9.23147	9.12034	9.20937	9.2798	9.34912	9.03257	8.96272
Trmt2a	TRM2 tRNA methyltransferase 2A	ENSMUSG00000022721	15547	2133.29	1.13689	0.127284	8.93396	4.11008e-19	1.09397e-17	10.3248	10.4074	10.2858	10.437	10.2732	10.4534	10.3171	10.1815	10.4078	11.4585	10.8403	10.83	11.2256	11.2576	10.9998	11.2812	11.0058	10.797	11.029	11.3893	11.1981
Gar1	GAR1 ribonucleoprotein	ENSMUSG00000028010	68147	584.858	1.54666	0.19266	8.03003	9.74493e-16	1.82525e-14	7.72517	7.88334	8.20776	8.5926	8.15221	8.72249	8.45974	8.30331	8.49016	9.49841	9.24812	9.67634	9.03743	9.5016	9.39968	9.69384	9.02827	8.90139	9.46996	9.59484	9.29302
Pusl1	pseudouridylate synthase-like 1	ENSMUSG00000051557	433813	282.895	1.19944	0.150734	7.95806	1.74751e-15	3.17243e-14	7.61223	7.54798	7.42018	7.70121	7.43672	7.56481	7.47563	7.48751	7.36238	8.44703	8.15032	8.77338	8.09342	8.20204	7.85841	8.31877	8.28466	8.24353	8.82725	8.24213	8.19867
Pus7	pseudouridylate synthase 7	ENSMUSG00000057541	78697	971.424	1.44584	0.189624	7.62357	2.4676e-14	3.95358e-13	9.55708	9.48005	9.5564	9.06631	9.36223	9.20502	9.02163	9.38127	8.92567	11.097	10.1696	10.8367	10.0998	10.6106	10.1232	10.0604	10.1249	9.79021	9.92215	10.2096	10.0835
Nat10	N-acetyltransferase 10	ENSMUSG00000027185	98956	1187.57	1.05628	0.140408	7.52311	5.34886e-14	8.20977e-13	9.91888	9.88597	9.73035	9.59983	9.63538	9.73544	9.64672	9.65075	9.61546	10.3259	10.4011	10.8443	10.4082	10.2296	10.4405	10.9928	10.1835	9.88631	10.4245	10.3831	10.5549
Trmt61a	tRNA methyltransferase 61A	ENSMUSG00000060950	328162	409.38	1.38899	0.185871	7.47335	7.81775e-14	1.17972e-12	7.83969	7.84051	7.79996	8.10902	8.0458	8.18729	8.12392	7.75994	7.96798	9.55068	8.56351	8.9994	8.93633	8.85978	8.88531	9.06981	8.91881	8.65924	8.38755	8.83637	9.13399
Nop2	NOP2 nucleolar protein	ENSMUSG00000038279	110109	2092.61	1.34747	0.18389	7.32832	2.33062e-13	3.33576e-12	10.5889	10.3591	10.1642	10.2213	10.337	10.5471	10.1894	10.2416	10.4878	11.9745	10.9275	11.5556	11.7197	11.1263	11.0231	11.359	11.1235	10.5528	11.4139	11.0052	11.1349
Tfb2m	transcription factor B2, mitochondrial	ENSMUSG00000026492	15278	610.379	-1.40453	0.197611	-7.1111	1.15119e-12	1.53932e-11	9.78588	9.64196	9.87454	9.99942	9.94921	9.90939	9.93836	9.97124	10.0393	8.97211	8.87523	9.83382	8.86298	8.76098	8.53018	8.59658	8.4558	8.7025	9.21756	8.30745	8.67593
Mettl2	methyltransferase like 2	ENSMUSG00000020691	52686	575.07	1.05922	0.15326	6.91016	4.84093e-12	6.02382e-11	8.9733	8.4852	8.69575	8.83314	8.76508	8.60959	8.79541	8.9446	8.56137	9.89392	9.25225	9.59173	9.29221	9.33422	9.4446	9.85265	9.25615	9.1493	9.44177	9.26676	9.82642
Nsun6	NOL1/NOP2/Sun domain family member 6	ENSMUSG00000026707	74455	286.041	0.863489	0.13438	6.42645	1.30615e-10	1.34453e-09	7.84318	7.67617	7.89802	7.54714	7.601	7.73907	7.57694	7.68559	7.68992	8.36401	8.24005	7.9887	8.17964	8.36395	8.35992	8.37976	8.0198	8.23486	8.18747	8.48766	8.51987
Dkc1	dyskeratosis congenita 1, dyskerin	ENSMUSG00000031403	245474	1293.34	1.57768	0.253978	6.21139	5.25188e-10	4.89985e-09	9.66893	9.57463	9.80812	9.37863	9.6727	9.26879	9.84423	9.8265	9.06463	11.5911	10.4401	11.4088	10.9739	10.7431	10.6704	9.95967	10.3324	10.1146	10.2731	10.631	10.0689
Thumpd3	THUMP domain containing 3	ENSMUSG00000030264	14911	1196.73	0.939714	0.154179	6.09479	1.09582e-09	9.78402e-09	9.69104	9.46298	9.63847	9.62504	9.97988	9.85743	9.99263	10.0304	9.8902	10.61	10.2981	10.0933	10.7377	10.5074	10.4154	10.7298	10.3172	10.2218	10.3798	10.5442	10.6291
Osgepl1	O-sialoglycoprotein endopeptidase-like 1	ENSMUSG00000026096	72085	429.033	-1.07738	0.179369	-6.00627	1.89841e-09	1.64077e-08	8.95448	8.94945	8.75544	9.01961	8.99971	9.21999	9.57567	9.03017	9.12305	8.0678	8.39503	8.62836	8.27729	8.51077	7.93515	8.16441	8.08253	8.12315	8.84884	8.2516	8.37946
Elp1	elongator complex protein 1	ENSMUSG00000028431	230233	1211.99	0.859373	0.147637	5.82114	5.84489e-09	4.69759e-08	10.1048	9.94106	9.92795	9.7757	9.86995	9.68046	9.7519	9.84046	9.56365	11.0421	10.2547	10.5894	10.1952	10.3907	10.506	10.7347	10.2424	9.98896	10.2662	10.2204	10.4501
Trmt6	tRNA methyltransferase 6	ENSMUSG00000037376	66926	942.337	0.829824	0.143368	5.78829	7.11071e-09	5.64591e-08	9.26474	9.12634	9.37228	9.52142	9.61523	9.65734	9.70718	9.63865	9.38461	9.63203	9.93041	9.83573	9.94122	9.92797	10.5289	10.3022	9.81544	10.1086	9.99446	10.3331	10.1964
Rbm15b	RNA binding motif protein 15B	ENSMUSG00000074102	109095	1449.63	0.865121	0.149559	5.78551	7.22929e-09	5.73315e-08	10.2246	10.2437	10.2454	9.9732	10.1683	9.64592	9.88462	10.0216	9.70882	10.9028	10.6946	10.5006	10.707	10.3471	10.9659	10.5547	10.596	10.4096	10.7103	10.4039	10.6706
Ftsj3	FtsJ RNA methyltransferase homolog 3 (E. coli)	ENSMUSG00000020706	56095	2448.65	0.882184	0.15738	5.60588	2.072e-08	1.52942e-07	10.7044	10.5895	10.6756	10.8978	10.8821	11.019	10.9239	10.8722	10.8374	12.0823	11.0748	11.7802	11.3704	11.3158	11.2463	11.6973	11.2962	10.9898	11.3293	11.44	11.2939
Nsun2	NOL1/NOP2/Sun domain family member 2	ENSMUSG00000021595	28114	4399.14	0.973868	0.174531	5.57868	2.4235e-08	1.76901e-07	11.5783	11.4297	11.5115	11.8194	11.6999	11.9672	11.8772	11.7822	11.8427	12.8847	11.978	12.6267	12.6095	12.4852	12.3981	12.5535	12.0102	12.414	11.9871	12.5084	12.3139
Fbl	fibrillarin	ENSMUSG00000046865	14113	1554.88	1.09337	0.204743	5.33999	9.29521e-08	6.14993e-07	9.97542	9.8287	10.0207	10.257	9.75307	10.5098	10.0764	9.79254	10.4688	11.3069	10.6986	11.5027	10.8196	11.0726	11.1204	10.3189	10.1813	10.5086	10.8955	11.0403	10.2605
Trmt44	tRNA methyltransferase 44	ENSMUSG00000029097	78890	287.49	0.685204	0.128918	5.31552	1.06351e-07	6.97328e-07	7.87397	7.90892	7.7111	7.91001	7.91716	7.68927	7.74413	7.80895	7.70834	8.14449	8.03836	8.21263	8.44215	8.27724	7.9531	8.66756	8.21284	8.20182	8.04196	8.55505	8.3817
Henmt1	HEN1 methyltransferase homolog 1 (Arabidopsis)	ENSMUSG00000045662	66715	9.52725	-2.76005	0.518207	-5.31463	1.06876e-07	7.00537e-07	3.01756	1.74376	2.45592	3.13346	4.34949	4.64443	4.61276	3.72817	2.78963	1.59761	2.46598	2.11484	1.55142	2.67871	2.32181	1.97512	2.03825	1.80575	2.3034	2.35655	2.76895
Rbm15	RNA binding motif protein 15	ENSMUSG00000048109	229700	940.917	0.771653	0.14936	5.16758	2.3714e-07	1.46895e-06	9.80454	9.7342	9.64319	9.37496	9.44354	9.16893	9.12912	9.17947	9.22516	10.1565	9.81335	9.9991	10.3652	9.97429	9.85743	10.2837	9.72104	9.93097	9.9306	9.78603	9.65326
Wdr4	WD repeat domain 4	ENSMUSG00000024037	57773	1769.66	0.689416	0.134435	5.12932	2.90795e-07	1.76581e-06	10.5152	10.5162	10.1954	10.4449	10.2622	10.606	10.4507	10.0614	10.3509	11.0739	10.5745	10.896	10.6053	10.908	10.5897	10.8817	10.8838	10.5828	11.0793	11.0985	11.0656
Elp5	elongator acetyltransferase complex subunit 5	ENSMUSG00000018565	54351	2181.82	0.688397	0.135324	5.08825	3.6139e-07	2.1586e-06	10.3508	10.4783	10.3157	10.7508	10.5363	11.0397	10.7453	10.5161	11.0804	11.1456	10.7993	10.9101	11.0199	11.4344	11.047	11.2822	11.0534	11.1077	11.3931	11.2575	11.2734
Qtrt2	queuine tRNA-ribosyltransferase accessory subunit 2	ENSMUSG00000022704	106248	677.377	0.988738	0.197221	5.01349	5.34516e-07	3.10432e-06	9.50422	9.07729	9.11203	8.88635	8.7343	8.71654	8.61402	8.9202	8.54264	10.3649	9.47462	10.0018	9.50854	9.7178	9.6107	9.73838	9.32032	8.93025	9.33185	9.22313	9.66998
Apobec1	apolipoprotein B mRNA editing enzyme, catalytic polypeptide 1	ENSMUSG00000040613	11810	1018.7	1.28422	0.258493	4.97539	6.51161e-07	3.72689e-06	8.39242	8.4245	8.72669	9.09689	9.17648	9.05764	8.98901	9.19815	9.21516	9.89978	9.12464	9.79338	10.2653	9.20436	9.74794	9.99925	9.88946	9.19452	10.5298	10.2358	9.03103
Mrm2	mitochondrial rRNA methyltransferase 2	ENSMUSG00000029557	68017	339.862	-0.750897	0.152974	-4.90971	9.1211e-07	5.09474e-06	8.70986	8.5524	8.24395	8.91952	8.78712	8.9263	8.94795	8.69627	8.87839	8.26393	7.96938	8.07222	8.25442	7.55634	8.1158	8.67006	8.21264	7.8085	8.45077	8.42846	8.46207
Mterf4	mitochondrial transcription termination factor 4	ENSMUSG00000026273	69821	614.816	-0.92989	0.189857	-4.89765	9.69912e-07	5.3833e-06	9.08748	9.01818	9.11504	9.6744	9.59851	9.85687	9.8936	9.5174	9.94085	8.78291	8.76721	9.4451	8.70239	8.48047	8.39348	8.9357	8.72004	8.5024	9.46215	8.96069	9.18289
Rpusd1	RNA pseudouridylate synthase domain containing 1	ENSMUSG00000041199	106707	418.184	0.861509	0.177129	4.86769	1.12912e-06	6.17403e-06	8.16425	8.79174	7.9001	7.79556	7.72536	8.1208	7.72656	7.67472	7.83822	8.77762	8.4188	8.81783	8.42515	8.35934	8.68858	8.40455	8.85416	8.47067	8.698	8.78492	8.50861
Alkbh1	alkB homolog 1, histone H2A dioxygenase	ENSMUSG00000079036	211064	597.142	0.792501	0.164119	4.82957	1.36829e-06	7.36858e-06	8.77863	8.64178	8.94016	8.88835	8.74547	8.86536	8.83557	8.72314	8.86823	9.62366	9.22131	9.58491	9.12109	9.9586	9.25665	9.2916	9.37231	9.09539	8.57136	9.32369	9.43502
Virma	vir like m6A methyltransferase associated	ENSMUSG00000040720	66185	1892.09	0.80826	0.168355	4.80093	1.5793e-06	8.4049e-06	10.811	10.6518	10.7861	10.2973	10.602	10.2365	10.2747	10.6343	10.1632	11.4409	11.016	10.9967	11.2458	10.9731	10.9208	11.7532	10.941	10.8979	10.6428	10.7059	11.0496
Elp6	elongator acetyltransferase complex subunit 6	ENSMUSG00000054836	72341	400.618	0.826016	0.172205	4.79989	1.58753e-06	8.43502e-06	7.99698	7.7366	7.4881	8.05453	7.86305	8.39548	8.17447	7.88478	8.38436	8.58465	8.38191	8.07754	8.3535	8.47027	8.44373	8.4685	8.92611	8.75585	8.81495	8.6811	8.87804
Trmt1l	tRNA methyltransferase 1 like	ENSMUSG00000053286	98685	863.709	-0.727325	0.151702	-4.79379	1.6366e-06	8.65846e-06	9.99144	9.9114	9.90553	9.96134	9.95328	10.1251	9.93878	9.83174	9.95733	9.20846	9.81534	9.86459	9.37461	9.26513	9.16976	9.22321	9.38067	9.19345	9.81867	9.29942	9.35739
Trmo	tRNA methyltransferase O	ENSMUSG00000028331	74753	273.219	0.93021	0.198525	4.68633	2.7815e-06	1.42013e-05	7.49802	7.47802	7.42857	7.64961	7.36367	7.8318	7.72694	7.28117	8.09976	8.57709	8.11471	7.9812	7.68594	7.62912	8.12311	8.8317	8.12611	8.15662	8.14394	8.33064	8.7702
Bmt2	base methyltransferase of 25S rRNA 2	ENSMUSG00000042742	101148	832.002	0.947003	0.208541	4.53558	5.74441e-06	2.76604e-05	9.8088	9.75599	9.88085	9.18799	9.31019	9.00114	9.45975	9.39195	9.23004	10.5057	10.229	10.1903	10.6913	10.4734	10.1503	9.47675	9.71718	10.4585	9.96334	9.48096	9.94755
Alkbh5	alkB homolog 5, RNA demethylase	ENSMUSG00000042650	268420	8853.71	0.674285	0.148712	4.53301	5.81488e-06	2.79588e-05	13.0946	13.0711	12.9257	12.7845	13.0683	12.5475	12.7286	12.9774	12.5595	13.4731	13.2098	13.1313	13.4829	13.3445	13.37	13.6763	13.4185	13.7151	12.8249	12.9641	13.3773
Pus10	pseudouridylate synthase 10	ENSMUSG00000020280	74467	752.19	0.718513	0.1618	4.43987	9.00118e-06	4.17817e-05	9.27311	9.02745	9.50989	9.33478	9.34396	8.84109	9.56075	9.49319	9.0172	10.2943	9.56616	9.99967	9.93823	9.9256	9.55197	9.8918	9.69076	9.96267	9.13081	9.5672	9.64913
Parn	poly(A)-specific ribonuclease (deadenylation nuclease)	ENSMUSG00000022685	74108	1332.27	0.42143	0.0952697	4.42385	9.69559e-06	4.48046e-05	10.0157	10.1076	10.0893	10.2859	10.1579	10.0786	10.1557	10.2994	10.1899	10.7283	10.3782	10.4168	10.2968	10.6105	10.5229	10.3116	10.4841	10.1888	10.2496	10.5132	10.5798
Ssb	Sjogren syndrome antigen B	ENSMUSG00000068882	20823	3930.09	0.70002	0.160288	4.36857	1.25064e-05	5.66004e-05	11.0386	10.8408	11.2485	11.5772	11.6155	11.617	11.8782	11.6972	11.8071	12.1667	11.8013	11.7018	11.9349	12.1875	12.1828	12.2214	11.7689	11.6855	11.8828	12.2647	12.1804
Dimt1	DIM1 dimethyladenosine transferase 1-like (S. cerevisiae)	ENSMUSG00000021692	66254	244.665	0.88346	0.202767	4.35746	1.31579e-05	5.92359e-05	7.74015	7.34368	7.40995	7.52069	7.54874	7.48568	7.46975	7.46639	7.49049	8.75712	7.93142	8.21945	7.46716	8.30534	8.2374	8.14811	7.72362	7.58786	8.18763	8.22583	7.97546
Rpusd2	RNA pseudouridylate synthase domain containing 2	ENSMUSG00000027324	271842	194.893	0.614744	0.141791	4.33379	1.46562e-05	6.53993e-05	7.38767	7.59824	7.39973	7.45011	7.68157	7.24055	7.21258	7.63311	7.35689	7.776	7.79212	8.18621	7.67031	7.75587	7.95647	8.08874	7.78838	7.36685	7.76673	7.90589	8.15033
Hsd17b10	hydroxysteroid (17-beta) dehydrogenase 10	ENSMUSG00000025260	15108	3230.28	-0.816234	0.191282	-4.26916	1.96211e-05	8.51833e-05	11.7177	11.9113	11.8164	12.0907	11.8068	12.4608	12.1116	11.7612	12.5492	11.3346	11.5519	11.7367	11.2382	12.0517	11.187	10.7756	11.3763	11.3875	11.7875	11.5749	11.1307
Tgs1	trimethylguanosine synthase 1	ENSMUSG00000028233	116940	691.482	0.603584	0.149319	4.0442	5.25012e-05	0.000210165	9.33882	9.26973	9.41325	9.08629	9.35449	8.82593	9.12847	9.3742	8.82868	9.9303	9.69984	9.6154	9.68878	9.43746	9.54357	10.1576	9.48223	9.34617	9.26214	9.35995	9.60042
Larp7	La ribonucleoprotein domain family, member 7	ENSMUSG00000027968	28036	1151.64	0.724229	0.182493	3.97119	7.1516e-05	0.000277823	9.16872	9.3592	9.53399	9.69442	9.65418	9.78421	9.85116	9.83237	9.84215	10.827	9.95591	10.3286	10.3319	10.1503	9.9206	10.3698	9.84739	9.66881	9.75045	10.104	10.1462
Dus2	dihydrouridine synthase 2	ENSMUSG00000031901	66369	326.687	-0.635903	0.183345	-3.47085	0.00051881	0.00165816	8.48019	8.5954	8.33086	8.86613	8.41616	9.18472	8.8355	8.55441	8.96664	8.38415	8.20488	8.45951	7.8703	8.63931	7.76012	8.64877	8.26993	8.13195	8.2434	7.99447	8.29548
A1cf	APOBEC1 complementation factor	ENSMUSG00000052595	69865	1333.95	-1.38714	0.402211	-3.4672	0.000525911	0.00167813	11.7176	11.6347	11.601	10.4489	11.3517	10.1805	10.6312	11.4469	9.87902	8.43105	10.5588	10.3945	10.3857	10.2744	8.59777	9.36564	9.77697	11.0995	8.53322	8.93328	10.7094
Tyw1	tRNA-yW synthesizing protein 1 homolog (S. cerevisiae)	ENSMUSG00000056310	100929	1175.56	0.388767	0.114078	3.40808	0.000654207	0.00204613	9.86855	9.88396	9.80934	9.96401	9.89573	10.2549	10.1072	10.0423	10.177	10.6712	10.0683	10.3946	10.1783	10.096	10.3571	10.4403	10.1804	10.0779	10.2215	10.4568	10.0236
Trmt2b	TRM2 tRNA methyltransferase 2B	ENSMUSG00000067369	215201	1702.13	-0.559595	0.164706	-3.39947	0.000675174	0.0021057	10.9335	10.8603	10.957	11.113	11.1967	10.907	11.3493	11.2376	10.8918	10.5548	10.7756	10.6571	10.763	10.8379	10.6383	9.88524	10.5276	10.8678	10.8216	10.725	10.5827
Thumpd1	THUMP domain containing 1	ENSMUSG00000030942	233802	1445.69	0.480704	0.143428	3.35116	0.000804752	0.00245965	10.3162	10.0616	10.0712	10.3737	10.419	10.3888	10.4787	10.416	10.2505	10.4941	10.348	11.0712	10.6669	10.9499	10.7318	10.3501	10.3883	10.7044	10.8059	10.8023	10.2478
Rpusd3	RNA pseudouridylate synthase domain containing 3	ENSMUSG00000051169	101122	718.045	-0.580754	0.174989	-3.31927	0.000902519	0.00272761	9.04471	9.6646	9.24507	9.89786	9.73164	9.99196	9.84972	9.73465	10.016	9.0831	8.95615	9.20193	9.64108	8.85298	9.28559	9.11662	9.35558	9.66716	9.64494	9.38015	9.21959
Trmt10a	tRNA methyltransferase 10A	ENSMUSG00000004127	108943	340.982	0.523885	0.160029	3.27412	0.00105993	0.00315489	8.12324	8.06021	8.38112	8.18432	8.08213	8.15087	8.20958	7.80912	8.2926	8.45893	8.4323	8.63307	8.92089	8.66756	8.58931	8.60309	8.28521	8.20763	8.29646	8.14271	8.64707
Apobec3	apolipoprotein B mRNA editing enzyme, catalytic polypeptide 3	ENSMUSG00000009585	80287	466.144	1.18795	0.363979	3.2716	0.00106939	0.00318028	7.88644	8.39543	8.23094	8.04069	7.85604	7.26813	7.72446	8.0739	7.98534	7.12807	8.41767	8.87841	8.60011	7.41582	9.81066	9.44521	8.89965	7.11193	9.14221	9.37083	7.85162
Rpusd4	RNA pseudouridylate synthase domain containing 4	ENSMUSG00000032044	71989	849.096	0.34028	0.106862	3.18425	0.0014513	0.00419199	9.65364	9.47461	9.33337	9.66657	9.54143	9.72549	9.62543	9.50519	9.71779	9.9595	9.60498	9.76938	9.75643	9.62638	9.69743	10.1089	9.93558	9.7034	9.86549	9.48961	10.1691
Tyw3	tRNA-yW synthesizing protein 3 homolog (S. cerevisiae)	ENSMUSG00000047583	209584	1019.28	-0.985096	0.314996	-3.1197	0.00181033	0.00511242	9.84522	9.64679	9.85897	9.92667	9.96068	10.1547	9.88104	10.0344	9.86276	8.51178	10.0752	8.90853	9.60583	9.38867	7.93072	8.9403	9.05722	9.44974	8.99915	8.95758	9.43139
Trmt13	tRNA methyltransferase 13	ENSMUSG00000033439	229780	149.988	0.583721	0.187749	3.11021	0.00186953	0.00525852	7.14502	7.02271	7.10566	6.73475	7.14669	6.4814	6.664	6.9178	6.6752	7.63594	7.36287	7.46591	7.28559	7.4835	6.99238	7.67138	6.7381	7.20224	7.09211	6.97835	7.29187
Pus7l	pseudouridylate synthase 7-like	ENSMUSG00000033356	78895	92.3694	1.0528	0.338738	3.10215	0.00192119	0.00538923	5.99904	6.16056	6.23837	6.04418	6.02825	6.29551	6.16827	6.19021	6.23849	7.95246	7.00061	7.49643	6.15402	5.47814	6.79105	7.09267	5.91297	6.7334	6.94796	6.51817	6.36216
Mettl6	methyltransferase like 6	ENSMUSG00000021891	67011	722.701	0.349022	0.113787	3.06846	0.00215165	0.00595774	9.23327	9.17804	9.03561	9.34615	9.15879	9.30154	9.35005	9.07787	9.28392	9.49702	9.49788	9.32724	9.15207	9.46845	9.36128	9.46588	9.27641	9.5153	9.50933	9.59641	9.75367
Nsun3	NOL1/NOP2/Sun domain family member 3	ENSMUSG00000050312	106338	449.958	-0.504939	0.167876	-3.00927	0.0026188	0.00709583	8.83387	9.17356	9.04467	8.86396	9.32251	8.95887	9.26111	9.35444	8.87626	8.73878	8.73704	8.76284	8.98716	9.00548	8.83323	8.83856	8.22909	8.74454	8.44039	8.48751	8.7979
Trdmt1	tRNA aspartic acid methyltransferase 1	ENSMUSG00000026723	13434	371.148	-0.605045	0.20307	-2.98202	0.00286353	0.00768296	8.45626	8.50916	8.85652	9.06963	9.02371	8.5826	9.15575	9.07836	8.97968	8.19657	8.45018	8.8024	8.59494	9.17872	8.08293	7.89919	8.12948	8.14635	7.78994	8.27334	8.95234
Cmtr1	cap methyltransferase 1	ENSMUSG00000024019	74157	96.618	-0.614407	0.208652	-2.9427	0.00325364	0.00860619	6.7153	6.57972	6.32014	6.68205	6.33777	7.1171	6.47286	6.48918	6.93557	6.33228	6.91908	6.20673	5.77732	5.95349	6.37889	6.20941	6.22055	5.54269	6.42464	6.30111	6.17066
Dus1l	dihydrouridine synthase 1-like (S. cerevisiae)	ENSMUSG00000025155	68730	2239.4	-0.368796	0.126768	-2.90996	0.00361477	0.00945169	10.9297	10.992	10.8048	11.4591	11.3487	11.6058	11.4716	11.3332	11.7025	11.0436	10.8057	10.9285	10.9625	11.2144	10.9029	11.2282	11.2241	11.2017	10.7874	11.1418	11.2952
Pcif1	PDX1 C-terminal inhibiting factor 1	ENSMUSG00000039849	228866	2408.15	0.382666	0.132752	2.88282	0.00394138	0.0101949	11.0981	11.1925	10.9882	11.0908	10.9495	11.1339	10.8982	10.9676	11.0588	11.0818	11.225	10.8781	10.9906	11.0939	11.2682	11.6885	11.2695	11.6898	11.1874	11.2175	11.7648
Aars2	alanyl-tRNA synthetase 2, mitochondrial	ENSMUSG00000023938	224805	765.051	-0.529666	0.185911	-2.85146	0.0043519	0.0111413	9.70992	10.0395	9.62124	10.104	9.95268	9.87687	9.81867	9.93613	10.0567	9.64645	8.8079	9.62642	9.25091	9.17278	9.18211	10.0228	9.61895	9.52722	9.67574	9.31982	9.93748
Rnmt	RNA (guanine-7-) methyltransferase	ENSMUSG00000009535	67897	824.337	0.52382	0.18821	2.78276	0.00538995	0.0134599	9.24104	9.30305	9.40338	9.53043	9.58723	9.45457	9.66766	9.59116	9.40438	10.5723	9.80856	10.038	9.72386	9.30212	10.2104	9.42388	9.74163	9.91147	9.10235	9.34217	10.0565
Trub2	TruB pseudouridine (psi) synthase family member 2	ENSMUSG00000039826	227682	983.274	0.467633	0.168621	2.77253	0.00556226	0.0138341	9.51957	9.63801	9.57649	9.98058	9.81013	9.85079	10.0885	9.86595	9.58974	10.2153	10.0115	9.62523	10.0384	9.89205	10.139	10.3095	10.0223	9.85245	9.73109	10.3342	10.6958
Ctu1	cytosolic thiouridylase subunit 1	ENSMUSG00000038888	233189	266.712	0.38835	0.140814	2.75828	0.00581062	0.0143883	7.83164	7.62395	7.59177	7.92999	7.82979	8.06926	7.98169	7.73957	8.02752	7.89509	7.89879	8.34432	8.07455	7.88576	8.09334	8.03078	8.06931	8.04478	8.46766	8.49847	7.90964
Nudt16	nudix (nucleoside diphosphate linked moiety X)-type motif 16	ENSMUSG00000032565	75686	237.401	-0.828616	0.304031	-2.72585	0.00641355	0.0156941	7.52003	7.44646	8.0005	8.27092	8.0983	8.42275	8.42293	8.23289	8.64431	6.65966	7.38379	6.91092	7.84417	7.94118	7.08909	7.89007	7.71586	6.78796	8.32658	7.62093	7.60383
Cmtr2	cap methyltransferase 2	ENSMUSG00000046441	234728	287.645	0.620603	0.229888	2.69758	0.00698456	0.016913	8.08271	8.26694	8.11914	7.84415	8.04159	7.82486	7.90494	7.89306	7.55101	8.94742	8.41718	8.6925	8.40371	8.47851	8.20134	8.31184	8.13406	8.13783	7.84776	8.08325	8.70589
Emg1	EMG1 N1-specific pseudouridine methyltransferase	ENSMUSG00000004268	14791	2179.71	0.414611	0.154261	2.68836	0.00718034	0.0173254	10.5899	10.5366	10.4998	11.0088	10.7598	11.2424	11.0181	10.646	11.1096	11.3702	10.8631	10.9506	11.3638	10.8517	10.9716	11.4244	10.9958	10.8241	11.4779	11.1677	11.1996
Mettl8	methyltransferase like 8	ENSMUSG00000041975	228019	567.059	0.382454	0.142777	2.67894	0.00738559	0.0177663	8.72476	8.8459	8.89852	8.97468	8.76367	8.82133	9.18844	8.79889	9.41755	9.65316	9.24415	9.47235	9.20924	9.21082	9.11152	9.10578	8.85269	8.80603	9.107	9.27865	9.41677
Mettl3	methyltransferase like 3	ENSMUSG00000022160	56335	642.963	0.305307	0.116095	2.63011	0.00853581	0.0201691	9.2981	9.10689	9.15222	9.03285	9.24835	9.30873	9.01781	9.11946	9.14247	9.2291	9.45647	9.50445	9.23655	9.39922	9.26145	9.43549	9.37188	9.30502	9.36251	9.20062	9.64058
Urm1	ubiquitin related modifier 1	ENSMUSG00000069020	68205	1399.78	0.381091	0.146192	2.60658	0.00914523	0.0214082	10.2253	10.3056	10.0992	10.4259	10.2719	10.4064	10.4311	10.1066	10.3897	10.4427	10.3771	10.1866	10.2963	9.93429	10.7658	10.9295	10.6204	10.4382	10.4876	10.8294	11.0041
Adad1	adenosine deaminase domain containing 1 (testis specific)	ENSMUSG00000027719	21744	3.46683	2.7264	1.09731	2.52744	0.0114896	0.026071	0.0276439	0.0130771	0.0687541	0.0321911	-0.00165561	0.341975	0.00349697	0.262788	0.000761716	0.0649577	0.38838	0.396557	1.62792	1.82602	0.0192762	-0.0326122	-0.0235371	-0.0163201	1.15852	0.380047	-0.0329328
Trmt112	tRNA methyltransferase 11-2	ENSMUSG00000038812	67674	582.777	-0.54688	0.217815	-2.51255	0.0119861	0.0270656	8.68158	8.97332	8.79842	9.6432	9.23966	10.1185	9.63088	9.11505	10.0583	9.30009	9.11745	8.78432	8.63324	8.72949	9.38373	9.14124	9.18497	9.07024	8.82449	9.0156	9.4491
Aicda	activation-induced cytidine deaminase	ENSMUSG00000040627	11628	1.37644	2.18969	0.894617	2.50618	0.0122043	0.0274966	-0.0754014	-0.0816452	-0.0541795	-0.0733923	-0.0876693	-0.0761864	-0.0855952	0.0987503	-0.0867006	-0.0580393	0.709852	-0.0677698	0.410644	-0.0644043	0.320605	-0.0994159	0.291731	0.936323	-0.0935259	-0.095369	-0.0995313
Nsun5	NOL1/NOP2/Sun domain family, member 5	ENSMUSG00000000916	100609	451.676	0.389294	0.15565	2.50085	0.0123895	0.0278629	8.95827	9.05568	8.5274	8.55894	8.51567	8.68874	8.54912	8.45392	8.49521	9.61921	8.69625	9.10459	8.72785	8.75836	8.62306	9.17732	8.91296	8.55334	8.7489	8.80431	9.06605
Trmt5	TRM5 tRNA methyltransferase 5	ENSMUSG00000034442	76357	330.93	0.36003	0.146606	2.4562	0.0140414	0.0310849	8.19518	8.10294	8.17438	7.97926	8.31885	8.30628	8.06765	8.18903	8.22655	8.86618	8.39274	8.65871	8.54752	8.63923	8.4026	8.29438	8.28876	8.15702	7.79113	8.38864	8.38307
Dph3	diphthamine biosynthesis 3	ENSMUSG00000021905	105638	838.108	-0.407264	0.167734	-2.4277	0.0151948	0.0333505	9.53769	9.50504	9.48414	10.0015	9.7196	10.1219	10.052	9.6106	10.1774	9.73397	9.52543	9.36972	9.23373	9.72245	9.78109	9.07414	9.35691	9.6443	9.4954	9.52587	9.83493
Mettl15	methyltransferase like 15	ENSMUSG00000057234	76894	362.935	0.406879	0.172274	2.35988	0.0182806	0.0392072	8.7734	8.61053	8.08121	8.39842	8.40109	8.17639	8.50334	8.43997	8.39398	7.9216	8.41139	8.8369	8.83466	9.2101	8.64877	8.94832	8.74375	8.40791	8.20572	8.86309	9.03315
Cdkal1	CDK5 regulatory subunit associated protein 1-like 1	ENSMUSG00000006191	68916	600.302	-0.253107	0.115157	-2.1983	0.027928	0.0567567	9.16952	9.17304	9.15323	9.3976	9.35596	9.62779	9.42671	9.35447	9.46759	8.96402	9.08601	9.33714	8.85079	9.04681	9.13011	9.33716	8.95283	9.45213	9.36267	9.17662	9.27876
Dtwd1	DTW domain containing 1	ENSMUSG00000023330	69185	328.649	0.369872	0.171367	2.15956	0.030807	0.0618332	7.49179	7.75052	7.9122	8.22845	8.00202	8.31628	8.31759	7.97487	8.58606	8.5264	8.15053	8.07129	8.32643	8.479	8.30836	8.52481	8.12297	7.97464	8.2519	8.76858	8.59029
Trmt10b	tRNA methyltransferase 10B	ENSMUSG00000035601	69934	468.156	0.213267	0.10013	2.13039	0.0331395	0.0657954	8.7742	8.72336	8.64383	8.67319	8.62767	8.85422	8.71414	8.60963	8.83108	8.95712	8.97517	8.67388	8.69889	8.68236	8.82155	9.21348	8.92675	8.60853	8.89894	8.81603	8.95879
Alkbh8	alkB homolog 8, tRNA methyltransferase	ENSMUSG00000025899	67667	402.7	0.381109	0.179049	2.12552	0.0335432	0.0665098	8.75737	8.66953	8.77926	8.38045	8.92862	8.2444	8.51522	9.00389	8.25346	9.09526	8.76726	9.11323	9.17692	9.11637	8.75091	9.2198	8.82793	8.85532	8.6445	8.27515	8.83542
Cbll1	Casitas B-lineage lymphoma-like 1	ENSMUSG00000020659	104836	264.021	0.435563	0.208596	2.08778	0.0368176	0.0720104	8.17094	8.14188	8.33807	7.6268	7.63967	7.51724	7.74279	7.7194	7.49141	8.57409	8.72168	8.37987	8.08165	8.30739	8.2987	8.04509	7.83501	7.92412	7.15152	7.75323	8.14175
Elp4	elongator acetyltransferase complex subunit 4	ENSMUSG00000027167	77766	390.381	0.316093	0.152811	2.06809	0.0386317	0.0750099	8.13354	8.45137	8.64855	8.42347	8.45791	8.51575	8.52959	8.74024	8.52851	8.46818	8.79587	8.97144	8.81295	8.81472	9.24101	8.55603	8.41612	8.24919	8.22902	8.76768	8.88369
Mettl5	methyltransferase like 5	ENSMUSG00000051730	75422	455.776	0.24871	0.120282	2.06755	0.0386824	0.0750771	8.60803	8.51872	8.23629	8.76778	8.75028	8.79997	9.09804	8.7011	8.946	8.95707	8.83138	8.62526	8.96476	9.11784	8.84967	8.8909	8.79909	8.80654	8.77749	9.10412	9.13141
Tarbp1	TAR RNA binding protein 1	ENSMUSG00000090290	212728	293.332	0.596831	0.291334	2.04347	0.041006	0.0790347	8.5671	8.65598	8.2874	7.83301	8.02052	7.51563	7.63543	8.15987	7.07192	9.18457	8.9399	9.30449	8.18986	8.01651	8.10746	8.16723	8.31434	8.75326	7.27483	7.81979	8.26401
Apobec2	apolipoprotein B mRNA editing enzyme, catalytic polypeptide 2	ENSMUSG00000040694	11811	486.477	1.02911	0.507907	2.03506	0.0418444	0.0804541	6.98643	6.21692	7.34333	8.73776	8.09089	8.57815	8.27853	7.86943	8.71967	6.80212	8.48203	6.40313	9.24809	9.74027	6.56128	6.83892	8.55624	8.58954	9.27058	10.2379	8.77266
Mrm1	mitochondrial rRNA methyltransferase 1	ENSMUSG00000018405	217038	555.321	0.307027	0.152864	2.00856	0.0445839	0.0850578	8.6062	8.72369	8.67097	9.14538	9.03674	9.27268	9.14584	8.88732	9.06425	8.90658	8.84415	9.02618	8.81916	8.79905	9.11588	9.19953	9.33618	9.42789	9.61372	9.47635	9.28242
Adar	adenosine deaminase, RNA-specific	ENSMUSG00000027951	56417	1084.41	0.331565	0.166258	1.99546	0.045993	0.0872369	10.0436	10.064	10.028	9.6727	9.96859	9.71621	9.45611	9.95073	9.51847	9.87405	9.7425	10.6035	9.78649	10.1264	9.90881	10.2453	10.3225	10.161	9.73012	10.0347	10.0435
Osgep	O-sialoglycoprotein endopeptidase	ENSMUSG00000006289	66246	1044.86	0.296791	0.157625	1.88385	0.0595851	0.108744	9.58246	9.52728	9.66821	9.97738	9.70331	10.0704	9.90016	9.6304	10.1333	9.56197	10.0804	9.86004	9.86988	10.0614	10.1804	9.73081	9.7748	10.3573	10.0075	10.126	10.4023
Lcmt2	leucine carboxyl methyltransferase 2	ENSMUSG00000074890	329504	847.138	0.458934	0.251887	1.82441	0.0680897	0.121687	8.68703	8.53505	8.98082	9.38781	9.54087	9.90978	9.44082	9.40663	9.81227	8.74591	9.6463	9.25961	9.34797	9.43426	9.73437	10.3386	9.43557	9.78431	9.40208	10.1958	10.1621
Dus3l	dihydrouridine synthase 3-like (S. cerevisiae)	ENSMUSG00000007603	224907	1085.25	-0.364799	0.20035	-1.81996	0.0687657	0.122728	10.0964	10.2815	10.0405	10.2639	10.0154	10.3984	10.0111	9.95663	10.2569	10.2797	9.666	10.3214	9.20247	9.25191	9.94263	9.97991	9.92399	9.47477	10.119	9.83928	10.1291
Thada	thyroid adenoma associated	ENSMUSG00000024251	240174	783.184	0.279983	0.159945	1.74924	0.0802493	0.13998	9.82479	9.73623	9.69893	9.3076	9.68551	9.46486	9.32652	9.72297	9.17277	10.0654	9.75099	10.1187	9.76728	9.74548	9.43021	9.86335	9.58029	9.72605	9.64846	9.53668	9.79979
Zcchc4	zinc finger, CCHC domain containing 4	ENSMUSG00000029179	78796	517.224	0.275709	0.157865	1.74805	0.0804552	0.140302	8.83399	8.72414	8.80564	8.82603	8.69514	8.92149	8.645	8.73278	8.69489	9.44919	8.54711	8.78951	8.62376	9.22342	9.1242	9.05572	8.59556	9.09062	8.77527	9.01573	8.81003
Pus1	pseudouridine synthase 1	ENSMUSG00000029507	56361	1340.65	0.283232	0.1621	1.74613	0.0807889	0.140859	10.0779	10.1003	9.92608	10.397	10.254	10.7747	10.3347	10.177	10.7104	10.881	10.2198	10.5907	10.2885	10.7604	10.3054	10.5835	10.4071	10.5905	10.3879	10.7373	10.5342
Alkbh3	alkB homolog 3, alpha-ketoglutarate-dependent dioxygenase	ENSMUSG00000040174	69113	1081.93	0.3526	0.203719	1.73383	0.0829485	0.143925	8.96231	9.42027	9.35838	9.77772	9.6499	10.1924	9.66462	9.6475	10.2337	9.17609	9.85567	9.49773	10.0108	10.2038	10.0618	10.2478	10.0124	9.68442	9.59886	10.3325	10.2982
Ramac	RNA guanine-7 methyltransferase activating subunit	ENSMUSG00000038646	67148	936.793	-0.264054	0.15482	-1.70645	0.0879249	0.151321	9.74267	9.67855	10.0262	10.1211	9.9877	10.0294	10.3352	10.0913	10.1447	9.58732	9.9582	9.93834	10.0807	10.2805	10.1849	9.34378	9.57551	9.79477	9.72339	9.80455	9.48087
Mocs3	molybdenum cofactor synthesis 3	ENSMUSG00000074576	69372	371.704	0.476011	0.28409	1.67776	0.0933944	0.159281	7.13738	7.2174	7.28426	8.5915	8.38251	8.56103	8.57484	8.03642	8.62899	7.95471	7.95734	7.80653	7.62934	8.18814	8.36647	8.93891	8.43281	9.29512	8.88105	8.72881	8.85214
Naf1	nuclear assembly factor 1 ribonucleoprotein	ENSMUSG00000014907	234344	517.184	0.4686	0.279828	1.67119	0.0946843	0.161085	8.55479	8.32841	8.71717	9.15986	9.11892	8.88334	9.26043	8.87739	8.9603	10.0263	9.21435	9.3776	9.09575	9.42139	9.06699	9.60284	8.88873	8.94915	8.86694	8.71378	8.9945
Qtrt1	queuine tRNA-ribosyltransferase catalytic subunit 1	ENSMUSG00000002825	60507	335.074	0.404379	0.244937	1.65163	0.0986093	0.166813	8.09886	8.11902	7.97568	8.26611	7.81142	8.41945	8.06021	7.9175	8.28628	9.03944	8.34161	9.08244	8.30185	8.6967	8.5269	7.67898	8.35785	7.13399	7.47919	8.12348	8.5522
Dus4l	dihydrouridine synthase 4-like (S. cerevisiae)	ENSMUSG00000020648	71916	208.484	0.392401	0.248043	1.58241	0.113557	0.18843	7.49934	7.36321	7.37888	7.37707	7.14286	7.85687	7.45479	7.30463	7.82918	8.56923	7.66921	8.03958	7.35861	8.16267	7.50451	7.48742	7.57506	7.08334	7.13341	7.87552	7.78181
1110008L16Rik	RIKEN cDNA 1110008L16 gene	ENSMUSG00000021023	66132	615.195	-0.267583	0.174144	-1.53781	0.124095	0.203301	9.16681	8.97639	9.34439	9.39241	9.29792	9.77531	9.50841	9.52572	9.70831	9.62599	9.23295	9.79611	8.92465	9.45864	9.2238	9.13222	9.15421	9.14001	8.33455	9.17345	9.16356
Adad2	adenosine deaminase domain containing 2	ENSMUSG00000024266	75773	0.807515	-1.23456	0.811049	-1.53742	0.124191	0.203423	-0.212997	-0.257289	-0.320452	-0.598361	-0.607096	-0.600774	-0.431078	-0.299975	-0.606567	-0.55876	-0.586494	-0.159914	-0.350253	-0.574396	-0.602346	-0.613447	-0.478485	-0.610201	-0.610277	-0.611272	-0.613509
Tyw5	tRNA-yW synthesizing protein 5	ENSMUSG00000048495	68736	290.435	-0.268427	0.188094	-1.42501	0.154155	0.243875	7.98183	7.59944	7.75636	7.90442	7.95145	8.44876	8.58998	8.00681	8.42916	7.86154	8.048	8.01273	7.8764	8.18957	7.73421	7.79864	7.69114	7.84411	8.2463	7.75922	8.06878
Trub1	TruB pseudouridine (psi) synthase family member 1	ENSMUSG00000025086	72133	466.303	-0.241484	0.173793	-1.392	0.163922	0.25663	9.12797	9.13628	8.93363	8.99648	8.96767	9.27677	9.05199	9.17555	9.17928	9.18803	9.07735	9.24058	8.27266	8.87376	8.95151	8.7264	9.06055	8.88734	8.5067	8.65025	9.25645
Pus3	pseudouridine synthase 3	ENSMUSG00000032103	67049	0.350182	-1.58768	1.15108	-1.29756	0.194438	0.29555	-1.5036	-1.15047	-1.47785	-1.50064	-1.16093	-1.02089	-1.52012	-1.52361	-1.52209	-1.48015	-1.4945	-1.49273	-1.49214	-1.48824	-1.50917	-1.54163	-1.54086	-1.53501	-1.53531	-1.53925	-1.54165
Aars	alanyl-tRNA synthetase	ENSMUSG00000031960	234734	5360.26	0.303209	0.239531	1.26605	0.205494	0.308891	12.077	12.0749	11.9615	12.1133	12.1069	12.564	12.1955	12.1171	12.5415	11.9035	12.5847	11.8596	12.634	12.8179	11.9666	12.3045	12.6071	12.7767	12.2347	12.191	12.7088
Mettl16	methyltransferase like 16	ENSMUSG00000010554	67493	1176.08	0.177338	0.140032	1.26597	0.205524	0.308913	10.0141	9.88792	10.0555	10.0951	10.1904	10.3095	10.3104	10.1888	10.2786	10.6421	10.036	10.2833	10.5067	10.3017	10.183	10.615	10.3506	9.8094	10.1383	10.0768	10.1509
Mettl4	methyltransferase like 4	ENSMUSG00000055660	76781	242.222	0.304928	0.267905	1.13403	0.256782	0.372043	8.1016	8.18536	8.44531	7.44739	8.0678	7.13679	7.82179	8.15793	7.06038	8.74687	7.89757	8.66986	8.61599	7.7723	8.03351	7.76605	8.01453	8.25221	7.46137	7.51134	7.8926
Dtwd2	DTW domain containing 2	ENSMUSG00000024505	68857	109.634	-0.299484	0.265919	-1.12737	0.259586	0.37538	6.89208	6.47086	6.65051	7.17309	7.04003	6.80141	7.23166	6.87667	6.82675	6.77065	7.00089	7.34623	5.95595	5.85937	7.22096	6.46246	6.36521	6.98831	6.10142	6.12456	6.9545
Tfb1m	transcription factor B1, mitochondrial	ENSMUSG00000036983	224481	301.208	0.11653	0.105587	1.10376	0.269699	0.386969	8.04926	7.91888	7.8799	8.16964	8.38748	8.10672	8.30061	8.2487	8.32092	8.33224	8.15061	8.31412	8.2155	8.21538	8.02238	8.2082	8.34103	8.24803	8.37818	8.18799	8.33681
Mettl14	methyltransferase like 14	ENSMUSG00000028114	210529	632.664	0.163812	0.151286	1.0836	0.278543	0.397409	9.08866	8.89397	9.08281	9.30966	9.25875	9.22595	9.11565	9.33273	9.08017	8.88932	9.34217	9.29406	9.15832	9.29814	9.31446	9.69634	9.13069	9.20332	9.04315	9.27332	9.44212
Adat2	adenosine deaminase, tRNA-specific 2	ENSMUSG00000019808	66757	213.034	0.257596	0.239652	1.07733	0.281333	0.400743	7.51036	7.69896	7.78385	7.41312	7.71687	7.23628	7.41376	7.23989	6.80229	7.98154	7.52804	7.75088	7.54983	7.25026	7.52195	7.80742	7.84755	7.45667	6.56227	7.63362	8.06275
Thumpd2	THUMP domain containing 2	ENSMUSG00000024246	72167	189.588	-0.158262	0.150955	-1.04692	0.295137	0.416618	7.20904	7.34544	7.29132	7.65225	7.49303	7.67556	7.5741	7.63438	7.43761	7.703	7.18291	7.56974	7.09289	7.38623	7.217	7.05909	7.28658	7.31795	6.92719	7.65125	7.8273
Wtap	Wilms tumour 1-associating protein	ENSMUSG00000060475	60532	1781.02	0.0978982	0.0950296	1.03056	0.302749	0.425354	10.4934	10.542	10.7244	10.645	10.6825	10.7333	10.8928	10.695	10.9046	10.7245	10.7062	10.5705	10.9218	11.0892	10.9084	10.6786	10.5373	10.6661	10.8521	10.827	10.7292
Trmt9b	tRNA methyltransferase 9B	ENSMUSG00000039620	319582	105.294	0.416418	0.406148	1.02823	0.303844	0.42671	6.41463	6.70033	6.73602	6.41704	5.98261	6.05966	6.33756	6.18407	6.16805	6.30795	6.04172	5.99443	5.40349	6.20605	5.09872	7.2266	7.20567	6.47406	6.00591	7.73281	7.07213
Mrm3	mitochondrial rRNA methyltransferase 3	ENSMUSG00000038046	67390	574.196	-0.203302	0.20165	-1.00829	0.313314	0.437486	8.76317	8.74191	8.68345	9.38627	9.03283	9.72676	9.36136	8.94575	9.78252	9.26406	8.72479	9.34286	8.97837	9.2587	8.63892	9.24782	8.97689	8.6652	9.18908	9.09334	9.34545
Tsr3	TSR3 20S rRNA accumulation	ENSMUSG00000015126	68327	593.464	-0.191342	0.191121	-1.00049	0.317073	0.441641	8.69134	8.77621	8.61226	9.40445	9.06286	9.75957	9.21954	8.98083	9.83917	9.1166	8.74174	8.87934	8.83195	9.10253	8.79949	9.15186	9.24317	9.04495	9.44407	9.31567	9.24403
Trmu	tRNA 5-methylaminomethyl-2-thiouridylate methyltransferase	ENSMUSG00000022386	72026	608.012	-0.180666	0.188534	-0.958178	0.337973	0.46481	9.17943	9.2701	8.9294	9.45331	9.05219	9.43457	9.42172	9.2615	9.50591	9.18906	9.05917	9.26957	8.99798	8.68439	9.16417	9.16401	9.14885	8.67678	9.86227	9.31106	8.95962
Ankrd16	ankyrin repeat domain 16	ENSMUSG00000047909	320816	1475.49	0.163037	0.173138	0.944339	0.344997	0.47223	10.3772	10.3542	10.2786	10.3369	9.94592	10.4133	10.1352	10.0921	10.1684	10.2303	10.8095	10.3244	10.0555	10.656	10.2601	10.3268	10.1222	10.0159	10.2328	10.3962	10.5363
Nhp2	NHP2 ribonucleoprotein	ENSMUSG00000001056	52530	3193.8	0.30304	0.323157	0.939384	0.347533	0.474879	9.84584	9.90441	10.053	11.7682	11.2176	12.0597	11.6373	11.1417	12.2327	11.6903	10.7103	11.5401	11.3578	11.8271	11.27	12.0583	11.6442	11.3003	11.9514	11.7978	11.7038
Bud23	BUD23, rRNA methyltransferase and ribosome maturation factor	ENSMUSG00000005378	66138	1384.16	0.157147	0.16858	0.933462	0.350581	0.477984	10.1431	10.0075	9.94907	10.3441	10.1762	10.5295	10.3964	10.1567	10.524	10.6645	10.2423	10.2546	9.9047	10.4949	10.2903	10.4712	10.2431	10.2862	10.4654	10.5834	10.4003
Ftsj1	FtsJ RNA methyltransferase homolog 1 (E. coli)	ENSMUSG00000031171	54632	781.372	-0.114001	0.130544	-0.873354	0.38247	0.512027	9.4286	9.40368	9.42244	9.57721	9.60561	10.0475	9.75017	9.52118	9.9349	9.88611	9.50359	9.44095	9.58808	9.38863	9.58664	9.16446	9.62415	9.25863	9.81863	9.79602	9.63678
Tprkb	Tp53rk binding protein	ENSMUSG00000054226	69786	6764.21	-0.237143	0.284476	-0.836373	0.402945	0.533605	12.1407	12.0201	12.1379	13.0571	12.8815	13.249	13.3084	12.9432	13.2926	11.7563	12.3032	12.4364	12.6475	12.866	12.045	12.0256	12.6111	12.5149	13.938	12.5169	13.0334
Mto1	mitochondrial tRNA translation optimization 1	ENSMUSG00000032342	68291	882.887	0.0979321	0.119999	0.815217	0.414948	0.545755	9.84205	9.80117	9.60397	9.76087	9.77023	9.8788	9.93341	9.89055	9.90582	9.87063	9.99764	10.0432	10.1795	10.0167	9.69393	10.0159	9.85855	9.52758	9.87881	9.26396	10.0948
Ctu2	cytosolic thiouridylase subunit 2	ENSMUSG00000049482	66965	502.377	0.162344	0.214577	0.755157	0.450155	0.581352	8.49103	8.6501	8.50728	9.18081	8.86809	9.23328	9.21045	8.86015	9.09393	9.62492	8.65341	9.1456	8.76712	9.12823	8.52877	8.95564	9.00442	8.96242	9.04964	8.88701	9.42238
Trmt1	tRNA methyltransferase 1	ENSMUSG00000001909	212528	1729.87	0.176898	0.235408	0.749262	0.453699	0.584934	10.564	10.7173	10.5037	10.8903	10.6146	11.0471	10.7263	10.5711	10.9497	11.517	10.7219	11.1599	10.3745	10.8525	10.0833	11.5398	10.6735	10.6228	10.28	10.3622	11.1467
Kti12	KTI12 homolog, chromatin associated	ENSMUSG00000073775	100087	455.171	-0.131833	0.183391	-0.719464	0.471855	0.603019	8.96489	8.40743	8.48362	8.83238	8.76717	9.34668	9.07249	8.69687	9.19453	9.26039	8.74291	8.91684	8.66355	8.91887	8.87374	8.90907	8.34382	8.39868	8.92593	8.85818	8.60618
Zc3h13	zinc finger CCCH type containing 13	ENSMUSG00000022000	67302	1230	0.071229	0.0991661	0.718954	0.472169	0.603343	10.0234	10.0887	10.2509	10.0306	10.2373	10.0763	10.0782	10.3162	10.0854	9.78722	10.1893	10.2846	10.1278	10.2873	9.98274	10.2556	10.2873	10.1615	10.3718	10.0366	10.3207
Mettl1	methyltransferase like 1	ENSMUSG00000006732	17299	1160.08	-0.144297	0.210169	-0.690028	0.490177	0.621223	9.82172	10.059	9.86877	10.5917	10.6271	10.5784	10.5515	10.5518	10.5005	11.0113	10.0179	10.3689	9.37846	10.5761	10.0237	10.5459	10.0769	10.1745	9.67485	10.2486	10.4473
Elp3	elongator acetyltransferase complex subunit 3	ENSMUSG00000022031	74195	1812.93	0.0589472	0.0977594	0.602714	0.546699	0.674584	10.6848	10.6844	10.7099	10.8294	10.8495	10.9812	10.8139	10.8564	10.9895	10.6429	10.8355	11.1042	10.673	10.7706	10.8767	10.814	10.8087	10.878	10.904	10.8899	11.1202
Trmt12	tRNA methyltranferase 12	ENSMUSG00000037085	68260	305.234	-0.0988376	0.168523	-0.585469	0.558233	0.684916	8.06566	7.92251	7.87271	8.19942	8.23324	8.51529	8.28908	8.21885	8.36378	8.14448	7.95138	8.01099	7.81064	7.74481	8.21905	8.51945	7.96744	7.82043	8.6814	8.32762	7.95794
Trit1	tRNA isopentenyltransferase 1	ENSMUSG00000028653	66966	629.269	0.0903949	0.15753	0.57287	0.566733	0.692802	8.60315	8.7811	8.86591	9.58923	9.21673	9.68425	9.53633	9.23464	9.76395	9.60283	9.31118	9.28074	9.10568	9.65739	9.24891	9.47756	9.32412	9.30166	9.32291	9.23574	9.60972
Nop10	NOP10 ribonucleoprotein	ENSMUSG00000027133	66181	2040.46	-0.102611	0.188231	-0.546881	0.58446	0.70883	10.6148	10.5017	10.6883	11.2807	10.9814	11.6852	11.3322	10.9263	11.4779	10.4805	10.9664	10.9885	10.6021	10.7912	11.2541	11.2447	10.9097	11.1992	11.3078	11.2162	11.2995
Mtfmt	mitochondrial methionyl-tRNA formyltransferase	ENSMUSG00000059183	69606	681.233	-0.0674703	0.126918	-0.531984	0.594737	0.717773	9.30545	9.17284	9.09663	9.60169	9.42413	9.73421	9.55812	9.42541	9.68998	9.04806	9.45724	9.41975	9.48	9.65038	9.1308	9.57034	9.32303	9.54742	9.59282	9.13363	9.46754
Gtpbp3	GTP binding protein 3	ENSMUSG00000007610	70359	812.884	0.170967	0.333825	0.513288	0.60775	0.729692	9.50609	9.49659	9.36161	9.53421	9.49077	9.5973	9.52977	9.42167	9.55199	10.0387	9.26781	9.83724	9.15869	9.004	8.85697	10.2841	9.60387	9.45127	9.36128	9.30235	10.2123
Fdxacb1	ferredoxin-fold anticodon binding domain containing 1	ENSMUSG00000037845	382137	71.9023	-0.105611	0.206792	-0.510789	0.609499	0.731347	5.73782	5.6872	5.98785	6.20475	5.87914	6.60527	6.50435	5.94275	6.63469	5.79545	6.41413	5.67675	5.98126	6.56068	6.30704	5.81608	5.81643	6.01206	6.33775	5.72244	6.48655
Adarb1	adenosine deaminase, RNA-specific, B1	ENSMUSG00000020262	110532	532.742	-0.120826	0.254591	-0.477402	0.633076	0.753222	9.43222	9.38126	9.38333	9.0378	9.47501	8.83549	8.90239	9.29194	8.68892	9.79486	9.00029	10.1297	8.86107	8.26598	8.94445	8.62501	8.84297	9.52562	8.11951	8.74482	8.47521
Fto	fat mass and obesity associated	ENSMUSG00000055932	26383	2970.19	-0.0859557	0.207357	-0.418568	0.675532	0.788514	11.4234	11.5798	11.4602	11.7622	11.9501	12.0002	11.8385	11.8549	11.7432	11.2316	12.1016	11.7342	11.6062	11.6703	11.417	11.9381	12.1189	11.7706	10.7746	11.3479	11.8653
Bcdin3d	BCDIN3 domain containing	ENSMUSG00000037525	75284	279.976	0.0882793	0.225264	0.393416	0.694012	0.804089	7.5465	7.62358	7.73557	8.10841	7.65019	8.44286	8.13454	7.71186	8.4431	8.55157	7.5486	7.66933	7.66232	7.62826	7.73778	8.21583	7.81193	7.84609	8.71239	8.41312	7.92246
Rrnad1	ribosomal RNA adenine dimethylase domain containing 1	ENSMUSG00000004896	229503	755.978	0.0606412	0.178152	0.342864	0.7317	0.833603	9.69898	9.55436	9.40853	9.44909	8.99063	9.32661	9.08601	9.0763	9.26667	9.57216	9.43274	9.41246	9.21747	9.71141	8.98496	9.50336	9.15841	9.06114	9.51341	9.33082	9.45998
Trmt11	tRNA methyltransferase 11	ENSMUSG00000019792	73681	358.878	0.0391539	0.160962	0.242857	0.808116	0.891813	7.80672	7.98241	8.19851	8.45242	8.546	8.63151	8.95245	8.70631	8.61098	8.63611	8.48281	8.52858	8.36242	8.70916	8.7743	8.40778	8.41344	8.30534	7.81263	8.61036	8.79672
Thg1l	tRNA-histidine guanylyltransferase 1-like (S. cerevisiae)	ENSMUSG00000011254	66628	381.382	-0.0465917	0.203547	-0.229588	0.818412	0.898249	7.89402	7.98632	8.23444	8.76351	8.6779	8.8886	8.91185	8.66882	8.94669	9.07818	8.25653	9.16616	7.94587	8.51269	8.20629	8.79963	8.57551	8.36324	8.45215	8.20536	8.73805
Mepce	methylphosphate capping enzyme	ENSMUSG00000029726	231803	1949.12	-0.0264384	0.122381	-0.215315	0.829522	0.905954	10.997	11.0085	10.8442	10.9175	10.5525	11.0438	10.6692	10.5873	10.9801	11.1214	10.5583	10.8217	10.7011	10.7043	10.8243	11.0731	10.8054	10.8101	10.789	10.9536	10.7886
Cdk5rap1	CDK5 regulatory subunit associated protein 1	ENSMUSG00000027487	66971	930.661	-0.0500648	0.258979	-0.194223	0.846001	0.916393	8.99684	9.07704	9.62032	10.478	9.26507	10.6607	9.49866	10.3772	9.6785	9.56426	10.1026	9.91481	9.76107	10.028	9.44473	9.95524	9.97077	10.2013	9.11777	9.78681	10.0396
Trmt10c	tRNA methyltransferase 10C, mitochondrial RNase P subunit	ENSMUSG00000044763	52575	1046.19	0.0325282	0.179039	0.181401	0.856053	0.923023	9.57725	9.41587	9.7808	10.0084	10.2082	10.0372	10.3592	10.1109	10.2692	10.2172	9.61082	10.0294	10.3657	10.0708	9.9203	10.3429	9.83104	9.85321	9.92718	9.83045	10.18
Elp2	elongator acetyltransferase complex subunit 2	ENSMUSG00000024271	58523	2426.04	-0.0272471	0.160859	-0.169513	0.865393	0.92898	11.2103	11.1908	11.065	11.2329	11.2151	11.416	11.1949	11.3241	11.3994	11.7828	11.3773	11.5615	11.052	10.7522	11.3884	10.9693	11.3537	11.0018	10.7424	10.8304	11.4468
Adarb2	adenosine deaminase, RNA-specific, B2	ENSMUSG00000052551	94191	1.4188	-0.140302	0.855904	-0.144196	0.885346	0.941381	0.312131	0.261548	0.46118	-0.128827	0.211313	-0.131809	-0.141884	-0.143974	-0.143071	-0.110365	0.362235	-0.122841	0.158281	0.173246	0.09749	-0.0139377	0.253708	-0.150267	0.0191351	-0.152409	0.107091
2210016F16Rik	RIKEN cDNA 2210016F16 gene	ENSMUSG00000021550	70153	2157.39	0.0170183	0.224487	0.0775907	0.938154	0.976285	10.1531	10.2877	10.2319	11.0314	10.9176	11.3951	11.2407	10.8583	11.5007	10.6495	9.96312	10.3981	11.0582	11.1328	10.641	11.2048	11.0285	10.8619	11.2549	11.5571	10.9125
Rbm47	RNA binding motif protein 47	ENSMUSG00000070780	245945	5139.11	0.00246426	0.182742	0.0126207	0.98993	1	12.4064	12.5215	12.4369	12.417	12.0357	12.4776	12.1992	12.1217	12.5553	11.9964	11.876	12.36	12.6255	13.2024	12.1621	12.3386	12.3271	12.5276	11.8357	12.1512	12.2565

## Sheet: TCGA_KIRC_tumours
Symbol	Genename	ENSEMBL	ENTREZ	baseMean	log2FoldChange	lfcSE	stat	pvalue	padj	KIRC_TCGA-B0-5694-01A-11R-1541-07.rLog	KIRC_TCGA-B8-5552-01B-11R-1672-07.rLog	KIRC_TCGA-B0-4712-01A-01R-1503-07.rLog	KIRC_TCGA-CZ-4865-01A-02R-1503-07.rLog	KIRC_TCGA-B0-5402-01A-01R-1503-07.rLog	KIRC_TCGA-B0-5711-01A-11R-1672-07.rLog	KIRC_TCGA-B0-5705-01A-11R-1541-07.rLog	KIRC_TCGA-CZ-4863-01A-01R-1503-07.rLog	KIRC_TCGA-CZ-5469-01A-01R-1503-07.rLog	KIRC_TCGA-CZ-5463-01A-01R-1503-07.rLog	KIRC_TCGA-B8-4620-01A-02R-1325-07.rLog	KIRC_TCGA-CW-5589-01A-01R-1541-07.rLog	KIRC_TCGA-CZ-5462-01A-01R-1503-07.rLog	KIRC_TCGA-CJ-5679-01A-11R-1541-07.rLog	KIRC_TCGA-B0-5691-01A-11R-1541-07.rLog	KIRC_TCGA-B0-5706-01A-11R-1541-07.rLog	KIRC_TCGA-CZ-5452-01A-01R-1503-07.rLog	KIRC_TCGA-CZ-5456-01A-01R-1503-07.rLog	KIRC_TCGA-B0-5696-01A-11R-1541-07.rLog	KIRC_TCGA-CW-5591-01A-01R-1541-07.rLog	KIRC_TCGA-B8-4619-01A-02R-1325-07.rLog	KIRC_TCGA-CZ-5989-01A-11R-1672-07.rLog	KIRC_TCGA-CW-5581-01A-02R-1541-07.rLog	KIRC_TCGA-CW-6088-01A-11R-1672-07.rLog	KIRC_TCGA-CZ-5982-01A-11R-1672-07.rLog	KIRC_TCGA-CZ-5457-01A-01R-1503-07.rLog	KIRC_TCGA-CZ-5470-01A-01R-1503-07.rLog	KIRC_TCGA-B0-5697-01A-11R-1541-07.rLog	KIRC_TCGA-CZ-5985-01A-11R-1672-07.rLog	KIRC_TCGA-B0-5690-01A-11R-1541-07.rLog	KIRC_TCGA-CZ-5461-01A-01R-1503-07.rLog	KIRC_TCGA-CZ-5453-01A-01R-1503-07.rLog	KIRC_TCGA-B0-5712-01A-11R-1672-07.rLog	KIRC_TCGA-CZ-5984-01A-11R-1672-07.rLog	KIRC_TCGA-B0-5699-01A-11R-1541-07.rLog	KIRC_TCGA-CZ-5466-01A-01R-1503-07.rLog	KIRC_TCGA-B0-5709-01A-11R-1541-07.rLog	KIRC_TCGA-CJ-5689-01A-11R-1541-07.rLog	KIRC_TCGA-CJ-6033-01A-11R-1672-07.rLog	KIRC_TCGA-CZ-5458-01A-01R-1503-07.rLog
APOBEC3C	apolipoprotein B mRNA editing enzyme catalytic subunit 3C	ENSG00000244509	27350	1028.9	2.2389	0.120747	18.5419	9.47358e-77	9.3494e-75	10.6287	10.0559	10.8495	11.395	11.1899	10.693	9.99848	11.3231	10.0924	10.8482	10.9252	9.74586	11.0916	11.5371	10.2792	11.7892	11.2391	11.2681	10.2245	9.4449	9.07942	10.001	9.21007	9.68061	9.82116	9.39958	10.6786	11.0173	11.3555	9.76199	10.7623	9.93267	10.8938	11.4006	10.1522	10.7313	10.9128	10.6659	10.9984	10.8938
APOBEC3G	apolipoprotein B mRNA editing enzyme catalytic subunit 3G	ENSG00000239713	60489	1119.7	2.38766	0.131204	18.198	5.35492e-74	4.51306e-72	10.1872	10.1973	11.5948	11.1264	10.6992	10.8266	10.5061	12.0574	10.3079	11.1045	11.0829	9.55749	11.008	10.8437	9.94674	11.4137	12.2598	11.5703	10.737	9.26268	8.29683	10.9092	9.91609	9.4761	9.50155	11.2342	11.2577	11.1846	10.6109	10.0795	10.8823	8.77945	10.3007	11.3234	10.4243	11.136	11.0903	10.2147	10.6731	10.3168
APOBEC3H	apolipoprotein B mRNA editing enzyme catalytic subunit 3H	ENSG00000100298	164668	37.5057	2.91124	0.187441	15.5269	2.28094e-54	7.0186e-53	6.61228	6.75343	7.57972	7.42495	6.92553	6.94654	7.09003	8.02828	6.81534	6.80451	7.10678	6.20421	7.16806	7.09838	6.40199	7.28597	7.9191	7.04098	6.85602	6.07942	6.51228	6.9119	6.55914	6.61018	6.33289	6.88436	7.68123	7.12391	7.71095	6.76407	6.90533	6.687	6.57899	7.77613	6.59701	7.13059	7.08676	6.87045	7.35484	6.75483
THG1L	tRNA-histidine guanylyltransferase 1 like	ENSG00000113272	54974	540.559	1.13669	0.0751379	15.128	1.05827e-51	2.82705e-50	10.1853	9.21102	10.1243	9.22436	10.0851	9.80051	9.82211	9.28066	10.4852	10.3557	10.1588	9.82363	9.88203	10.0029	9.23468	9.48318	9.98812	9.75532	10.4163	9.11281	8.65553	8.73811	9.5851	9.1282	8.7343	10.7517	9.57202	9.26981	9.69672	8.79595	9.66339	9.51864	9.66619	10.5456	9.22555	10.0016	9.3237	9.20122	9.49087	9.98867
APOBEC3F	apolipoprotein B mRNA editing enzyme catalytic subunit 3F	ENSG00000128394	200316	483.922	1.23873	0.0828627	14.9492	1.57635e-50	3.94543e-49	9.41763	9.27461	9.51853	9.64777	9.6562	9.33872	9.93427	9.87565	9.58629	9.54721	9.64799	9.25856	9.25763	9.69658	9.27307	9.8581	10.1918	9.5401	9.54691	9.28385	8.07833	8.93708	9.48028	9.55402	8.93746	9.41512	9.97431	9.34257	9.30868	9.3773	9.05935	9.11333	9.60892	10.0575	9.88793	9.24736	9.70197	8.99244	9.4459	9.08656
APOBEC3D	apolipoprotein B mRNA editing enzyme catalytic subunit 3D	ENSG00000243811	140564	246.804	1.84336	0.123663	14.9061	3.00659e-50	7.39876e-49	7.99966	8.80956	8.67868	8.74425	9.17845	8.6777	9.07043	9.81299	8.12173	8.60638	8.98129	7.98253	8.81014	8.7164	8.4574	9.55968	9.91113	9.27382	8.28361	7.59242	7.554	8.12943	8.17845	8.22651	8.21433	8.23106	9.25122	8.77954	8.91524	8.29826	8.67314	7.62885	8.55376	9.01886	8.28534	9.0288	9.22842	8.56812	8.44658	8.22671
AICDA	activation induced cytidine deaminase	ENSG00000111732	57379	16.9825	4.12669	0.279854	14.7127	5.34638e-49	1.22542e-47	6.18306	6.19345	6.61018	5.90519	7.18041	6.40052	6.61098	6.49076	7.09661	6.56401	6.49976	6.76674	6.19358	6.99369	6.27097	6.42591	6.03439	7.18615	7.52981	5.87862	5.67685	7.21736	6.22661	6.35292	6.27118	6.94331	6.38499	6.25574	7.34071	6.6017	6.46064	6.86295	6.79784	6.34268	7.37599	7.59778	6.83818	6.68156	5.67685	6.62848
ELP6	elongator acetyltransferase complex subunit 6	ENSG00000163832	54859	1025.25	-0.8357	0.0588905	-14.1907	1.04554e-45	2.04461e-44	9.75298	9.67086	10.1908	9.75281	9.35438	9.42251	9.57197	9.70251	10.3156	9.1824	9.31483	9.83932	9.88203	10.0921	9.6676	9.47602	9.93777	9.42014	10.0045	10.1206	10.3814	8.24442	9.61493	9.26796	9.14046	9.83601	9.98392	10.316	9.20034	9.94078	9.59389	9.80187	10.0859	9.04732	9.45	9.776	9.50355	10.0757	10.0612	9.94293
FTO	FTO alpha-ketoglutarate dependent dioxygenase	ENSG00000140718	79068	5898.13	0.804045	0.063643	12.6337	1.37704e-36	1.66848e-35	12.9911	12.5487	13.1008	12.3472	12.0446	13.1704	12.9263	12.8368	12.4904	13.0477	13.2586	12.6868	13.218	13.4241	12.5969	12.721	12.6892	13.2954	13.1987	12.1986	12.1594	13.3091	13.1059	12.735	12.6715	12.1525	12.3771	12.8978	13.2385	12.5377	13.1026	12.5192	12.0663	13.4229	12.923	11.6882	12.4277	12.5385	12.9878	13.101
RBM47	RNA binding motif protein 47	ENSG00000163694	54502	11627.8	-0.901475	0.0732259	-12.3109	7.91643e-35	8.76652e-34	12.7506	12.3836	11.9346	12.7828	13.5101	12.7192	13.3161	12.9781	11.2772	13.3338	12.8652	12.7878	12.8031	12.2628	12.9229	12.477	12.8933	13.0434	13.2335	13.9562	13.8807	14.1096	12.8307	13.313	12.7402	12.4234	13.2842	12.9376	13.4458	11.9598	12.7427	13.2255	13.8598	12.8261	13.6506	12.9071	13.0204	12.5207	12.1476	12.9935
TRMT12	tRNA methyltransferase 12 homolog	ENSG00000183665	55039	701.26	-0.506944	0.0453334	-11.1826	4.96385e-29	4.02957e-28	9.1266	9.68113	9.69001	9.65931	9.08673	9.28291	9.4556	9.59627	9.13077	8.92888	9.15783	9.56696	10.5178	9.2568	9.29358	9.16427	9.48291	9.29675	9.5221	9.38526	9.75711	9.22522	9.6132	9.143	9.70208	9.35192	9.36451	9.26981	9.04416	9.36059	9.21036	8.96642	9.54355	9.27467	9.06453	9.95921	9.37972	9.27683	9.63538	9.09568
TRMT10A	tRNA methyltransferase 10A	ENSG00000145331	93587	373.2	-0.781343	0.0708402	-11.0296	2.74958e-28	2.15166e-27	8.80227	8.1698	8.18229	8.12834	8.80757	8.31068	8.77533	8.84693	8.3476	8.72908	8.25954	8.27197	8.87864	8.06988	8.53511	8.70352	8.58474	8.3451	8.37784	8.66383	8.58023	9.89967	8.10397	8.40891	8.8566	8.16976	8.40679	7.891	8.50417	8.43924	8.20968	8.702	8.68235	8.34255	8.42477	8.36524	8.17225	8.28975	8.7402	8.68419
PUS7	pseudouridine synthase 7	ENSG00000091127	54517	729.881	0.838343	0.0760841	11.0186	3.10774e-28	2.42396e-27	9.61876	9.6426	9.89192	9.71901	9.81674	9.94257	9.5795	9.74074	9.56291	11.1052	10.3532	9.42212	10.06	10.7593	9.47199	9.43227	9.65552	10.1723	9.78829	9.69846	9.75711	11.0229	9.30595	10.2569	10.9459	10.4701	9.64665	9.55706	9.45807	9.71029	10.4738	10.5354	10.3242	9.9481	8.89436	10.3172	9.57021	9.89643	10.0338	9.42501
DPH3	diphthamide biosynthesis 3	ENSG00000154813	285381	1726.62	-0.623685	0.0575246	-10.8421	2.17523e-27	1.61653e-26	10.1513	10.7628	11.117	10.5835	10.0779	10.2772	10.2889	10.7396	10.0954	10.307	10.4324	10.3737	10.749	10.3878	10.454	10.4957	10.2801	10.0935	10.2374	10.8415	11.2322	11.5081	10.1988	10.4421	10.9315	10.9505	10.4301	10.964	10.1202	10.5043	10.4066	10.4976	10.8413	10.0033	9.94262	10.2405	10.5944	10.845	10.5171	10.0829
TRMT1	tRNA methyltransferase 1	ENSG00000104907	55621	926.715	0.722736	0.0684938	10.5518	4.9809e-26	3.46119e-25	10.6097	9.93258	10.3899	9.78267	10.2393	9.99541	10.2146	10.3131	12.0292	10.192	10.5616	10.1062	10.0712	10.3913	9.86036	9.97422	10.8036	9.91149	10.4081	9.75833	10.5523	7.09686	10.0995	10.0285	10.1146	10.7278	10.4424	10.029	9.80188	10.1463	10.2197	10.4417	10.0977	10.3365	10.1758	10.5121	9.96719	10.1759	10.5057	10.0942
THUMPD3	THUMP domain containing 3	ENSG00000134077	25917	1993.71	-0.529584	0.0543289	-9.74773	1.88648e-22	1.07838e-21	10.4046	10.555	11.0731	10.7468	10.6965	10.6285	10.5085	10.6487	10.6819	10.8217	10.6343	10.575	11.2439	11.1985	10.5644	10.6684	10.5289	10.5905	10.4358	11.1448	11.6956	11.6147	10.3635	10.7677	9.06005	11.6146	10.8085	11.3128	10.9153	10.3742	10.9294	10.7499	11.1546	10.6543	10.5496	10.5822	10.7994	10.6985	10.5171	10.2238
FBL	fibrillarin	ENSG00000105202	2091	4712.32	0.804138	0.0843239	9.53629	1.48036e-21	8.0469e-21	13.0345	11.8636	13.1354	12.2919	12.1592	12.2383	12.5131	12.0058	14.3262	12.542	12.9997	12.6313	11.6764	13.2853	12.0268	12.1929	12.7801	12.5454	13.1383	11.6505	11.8883	10.3276	12.1855	11.9158	11.7145	13.3559	12.5548	12.2207	11.6134	12.1985	12.8018	12.8017	12.8818	12.4006	12.0105	12.8726	11.9898	12.5108	13.063	12.508
NAT10	N-acetyltransferase 10	ENSG00000135372	55226	2738.66	0.406366	0.0430151	9.44705	3.48506e-21	1.86566e-20	11.8079	11.4252	11.6482	11.3919	11.7494	11.6735	11.5535	11.5206	11.5036	11.9246	12.1841	10.9398	11.6945	12.3315	11.4305	11.7201	11.9362	11.3873	11.4651	11.3157	11.7388	10.719	11.7154	11.4674	12.0559	11.5727	11.4184	11.5474	11.8476	11.321	11.4075	12.0449	11.8449	11.3983	11.3027	11.5253	11.551	11.4036	11.685	11.3545
NUDT16	nudix hydrolase 16	ENSG00000198585	131870	3044.05	-0.665251	0.0719785	-9.24236	2.41123e-20	1.23625e-19	11.4435	11.1105	11.3426	11.037	12.589	10.9694	11.547	11.5997	11.1445	10.8043	10.5979	11.4063	10.657	11.267	11.5023	10.2954	11.1083	11.9229	11.5208	11.2128	12.0777	10.7686	11.1974	11.7269	11.4313	11.224	10.9541	11.4543	10.5716	11.1275	10.3516	10.514	11.4998	11.2621	11.0656	11.0553	11.5514	10.9105	11.2375	11.5195
TRMT6	tRNA methyltransferase 6	ENSG00000089195	51605	992.493	-0.619627	0.0679411	-9.12006	7.50829e-20	3.73981e-19	9.27209	9.6199	10.3823	9.73874	9.27545	9.45392	9.47189	9.71766	9.65622	10.5867	10.4201	9.57448	10.2343	10.0812	9.42635	9.65781	9.79589	9.89662	9.67355	9.9002	10.4297	10.4773	9.54555	9.57455	10.4428	9.92048	9.52496	10.156	9.5456	9.19526	10.0089	9.98581	9.97718	9.97655	8.77458	9.66283	9.57021	9.76811	9.74583	9.42321
NOP2	NOP2 nucleolar protein	ENSG00000111641	4839	1152.03	0.672822	0.0745987	9.01921	1.89444e-19	9.2214e-19	10.1872	10.1973	11.5628	10.5078	10.1423	9.75247	9.97474	10.5238	11.3271	10.8015	10.4666	9.79978	10.8697	11.8058	9.75867	10.3196	11.0621	10.765	10.3819	10.1375	9.78839	9.15628	10.2034	10.0055	11.4731	10.0758	11.11	10.7093	10.2285	10.1954	10.8049	10.4775	10.6661	10.6366	10.0164	10.7381	10.4081	10.8406	10.8077	9.84144
SEPHS1	selenophosphate synthetase 1	ENSG00000086475	22929	3256.06	-0.452732	0.0505698	-8.95262	3.47145e-19	1.66635e-18	11.4202	11.381	11.2495	11.7163	11.206	11.2069	11.2132	11.3014	11.3946	11.3586	10.9053	11.552	12.1342	11.8801	11.4019	11.5128	11.2022	11.9574	11.5919	11.6684	11.5547	11.9325	10.9518	11.5232	11.5113	12.0031	11.0689	11.6257	11.435	11.4421	11.5416	12.0605	11.8686	11.8451	11.3727	11.747	11.3805	11.3745	11.4937	11.4572
TRMT112	tRNA methyltransferase subunit 11-2	ENSG00000173113	51504	4965.04	0.619695	0.0725483	8.54182	1.32124e-17	5.79322e-17	12.7499	12.0292	13.6045	12.325	12.5145	12.3277	12.4272	12.1664	13.5326	12.0923	12.901	12.336	12.5263	12.7216	11.8671	12.4689	13.0638	12.4155	12.9141	11.679	12.0927	10.3	12.0347	11.8597	12.2751	12.8684	13.3198	12.5916	12.0346	12.3631	12.5266	12.8462	12.7094	12.4443	12.2503	12.614	12.0469	12.6298	13.269	12.4932
PRORP	protein only RNase P catalytic subunit	ENSG00000100890	9692	1936.91	-0.222952	0.0494417	-8.22006	2.03399e-16	8.3136e-16	10.6301	10.8082	10.5846	11.581	10.6074	10.7182	11.0045	10.6798	10.1646	10.9639	10.403	11.147	10.8432	11.0128	10.8224	11.3053	10.3953	10.307	11.2638	11.0242	10.461	11.4095	14.1584	11.0767	11.0785	11.3102	10.2901	10.6595	10.6762	10.5822	10.673	10.9796	10.4994	10.6038	10.835	10.8026	10.2806	10.872	10.6153	10.7664
TRMT2A	tRNA methyltransferase 2 homolog A	ENSG00000099899	27037	1140.85	0.603609	0.0743557	8.11786	4.74475e-16	1.9038e-15	10.5573	10.097	10.5333	9.87661	10.7433	10.3361	10.5663	10.4778	10.9071	9.75636	10.3365	10.1036	10.8209	10.5954	10.2672	10.3196	11.5546	10.4359	10.9191	9.69671	10.2167	6.54417	10.4991	10.2737	10.7208	9.81409	11.0491	10.2373	10.5699	10.7925	10.1409	10.81	10.4965	10.5365	10.8468	10.6647	10.3775	10.306	10.771	10.4223
TRMT2B	tRNA methyltransferase 2 homolog B	ENSG00000188917	79979	1198.32	-0.497916	0.0616699	-8.07388	6.80982e-16	2.71353e-15	9.79765	9.84664	10.0145	10.413	10.5404	10.0425	10.2695	9.9439	8.35267	10.5293	9.98668	10.1356	10.4679	10.2022	10.3344	9.88532	10.1143	10.1079	9.85084	10.3958	11.2776	9.62269	10.1883	10.0579	9.82116	9.9726	9.91901	10.1261	10.05	9.52594	9.66465	9.69033	9.90032	10.2861	9.84881	9.5135	9.98588	9.9598	9.60904	10.5652
ELP2	elongator acetyltransferase complex subunit 2	ENSG00000134759	55250	3080.7	0.417141	0.0545519	7.64667	2.06248e-14	7.48553e-14	11.7485	11.6202	11.4821	11.713	12.4277	11.9905	11.8511	11.296	11.9901	12.7366	11.5522	11.8405	12.0453	10.9174	11.6273	11.8149	12.0369	11.1269	11.4379	11.3876	12.0881	12.1608	12.1099	11.8025	11.5931	12.2899	11.6221	11.2855	11.2652	11.1553	12.0617	11.8942	11.682	11.9962	11.8235	11.7661	11.731	11.3733	11.405	11.7787
THUMPD2	THUMP domain containing 2	ENSG00000138050	80745	427.218	0.445721	0.0613491	7.26531	3.72175e-13	1.23757e-12	9.22265	8.98928	9.14047	8.87794	9.38476	9.37406	9.01346	9.18054	9.7551	9.66924	9.71214	9.1541	9.26548	8.92201	8.89677	8.87803	9.35814	8.8763	8.95225	8.61967	8.80322	10.235	8.71211	9.35299	9.47389	9.54629	9.18786	8.58301	9.59498	8.99264	8.85968	9.41516	9.47904	9.33731	9.18873	8.95962	9.02311	9.00205	9.08881	9.17096
GTPBP3	GTP binding protein 3, mitochondrial	ENSG00000130299	84705	533.084	0.430734	0.0597144	7.21323	5.46412e-13	1.79564e-12	9.66491	9.16977	9.12536	9.34543	9.5679	9.09351	9.26856	9.5828	10.6541	9.33019	9.61283	9.07105	9.37288	9.48533	8.93661	9.47602	9.5678	10.2341	9.5657	9.10753	9.78633	8.00373	9.27543	9.09052	9.11502	9.66642	9.40635	9.43822	9.27975	9.5887	9.45405	10.0286	9.79205	9.64912	9.31151	9.94744	9.3237	9.43356	9.48702	9.53769
LCMT2	leucine carboxyl methyltransferase 2	ENSG00000168806	9836	935.209	-0.496309	0.0702424	-7.06565	1.59867e-12	5.12453e-12	9.46738	9.89907	8.99158	10.067	9.50175	9.59962	9.75593	9.94973	8.84205	9.78651	9.14964	9.71387	11.4415	10.028	9.8327	9.30861	9.70933	9.24267	9.66834	9.85706	9.99722	10.1517	9.91186	9.90016	10.2965	9.64172	9.68846	10.2302	9.74274	9.76381	9.50828	10.4189	10.2826	9.22582	9.72462	9.77378	9.98123	9.82298	9.51	9.66672
TRUB2	TruB pseudouridine synthase family member 2	ENSG00000167112	26995	1924.21	-0.505768	0.0725544	-6.97087	3.14977e-12	9.90852e-12	10.29	10.2796	11.246	10.8428	10.1185	10.7004	11.1365	10.7891	11.1853	11.0115	9.99882	10.794	10.1183	10.9487	10.6631	10.4271	10.4431	10.3367	10.7841	10.9317	11.3903	9.10686	11.0889	10.6658	10.5218	11.4745	11.5203	10.9677	9.86146	10.5965	10.0858	11.3245	11.3243	10.1603	11.0149	10.2276	10.5807	10.837	10.7679	10.8213
TRMT5	tRNA methyltransferase 5	ENSG00000126814	57570	1068.76	-0.369312	0.0531536	-6.94802	3.7045e-12	1.15995e-11	10.1165	10.5147	9.74617	10.2731	10.332	9.9604	10.5226	9.81043	9.71906	9.96965	10.4201	10.2792	9.69052	9.79289	10.0801	10.2501	9.35814	9.13359	9.88111	10.3915	9.61309	10.7176	10.3738	10.4996	10.6452	10.5687	9.41528	9.49133	9.44326	9.93437	9.78035	10.4254	9.40939	9.6629	9.96039	10.1544	9.82392	10.0095	9.77611	10.2726
BCDIN3D	BCDIN3 domain containing RNA methyltransferase	ENSG00000186666	144233	419.563	-0.291883	0.042895	-6.80461	1.01325e-11	3.08544e-11	8.87337	8.9869	8.85489	8.94411	9.11326	8.78752	9.02459	8.99768	8.44084	9.02402	8.68	8.95699	9.08188	8.77206	8.67336	8.54634	8.68945	8.67563	9.12007	9.07273	9.29597	9.5807	8.8346	9.10193	8.70026	8.85141	8.85487	8.8152	8.91254	8.90602	8.92872	8.92522	8.69979	8.63889	8.90009	9.20494	8.81752	8.59397	8.57744	8.73795
TFB2M	transcription factor B2, mitochondrial	ENSG00000162851	64216	979.059	-0.476904	0.0702306	-6.79054	1.11711e-11	3.39463e-11	9.58014	9.39566	9.99806	9.8416	10.377	9.57128	9.70456	9.94273	9.13944	10.579	9.38844	9.68288	10.1439	10.0681	9.55347	9.58651	10.5715	9.66451	9.77706	9.90776	9.98828	10.6631	10.1941	9.54433	10.0914	9.50819	9.8667	9.68158	10.0414	9.43772	9.73088	9.84635	10.2584	9.74294	9.43439	9.99968	9.58103	9.50478	9.86922	9.45888
PUS1	pseudouridine synthase 1	ENSG00000177192	80324	572.388	0.569057	0.0840218	6.77273	1.26373e-11	3.82676e-11	9.63914	9.10994	10.7581	9.58616	8.88805	8.82129	9.40219	9.44054	10.2977	9.28307	9.11361	9.21093	9.78879	10.4001	8.95827	9.27594	10.5524	9.98831	10.2328	9.21691	9.15211	6.85992	9.28422	8.95645	10.0547	9.12469	9.84971	9.7322	9.18703	9.46699	9.33108	10.0359	9.69398	9.57326	9.18873	10.2341	9.47234	9.73606	9.98282	9.25062
MOCS3	molybdenum cofactor synthesis 3	ENSG00000124217	27304	496.792	0.340105	0.0503814	6.7506	1.47237e-11	4.44582e-11	8.95047	9.20695	9.83391	9.42214	9.48472	9.06062	9.34493	9.24298	8.83491	9.34074	9.52935	9.53258	9.65372	10.0325	9.09347	8.97321	9.37204	9.81458	9.14035	9.36113	9.18396	9.41769	9.64415	9.42873	9.53444	9.44065	8.87065	9.72222	9.16683	9.10333	9.51248	9.26506	8.91769	9.3601	9.48072	9.20162	9.43362	9.10364	8.99378	9.47986
PARN	poly(A)-specific ribonuclease	ENSG00000140694	5073	2484.58	0.291444	0.0433517	6.7228	1.78271e-11	5.35065e-11	11.0987	11.0166	12.2727	11.4953	11.6482	11.1011	10.9575	11.065	12.399	11.5541	11.4594	11.0925	11.4263	11.9418	11.0924	11.6055	11.7886	11.2572	11.5591	11.0947	11.7404	11.4377	11.6725	10.9773	11.1108	11.8256	11.6715	11.9295	11.6278	10.9953	11.377	11.3018	11.4243	11.6695	11.3097	11.1968	11.3805	11.3891	11.4535	11.1974
TRMT10C	tRNA methyltransferase 10C, mitochondrial RNase P subunit	ENSG00000174173	54931	1158.31	-0.434418	0.0648754	-6.69619	2.1393e-11	6.38271e-11	10.2126	10.2796	10.531	10.6833	9.99529	10.1311	10.2527	10.1239	9.53259	9.85875	9.82902	10.2918	9.89721	9.77683	9.96384	9.10029	9.37434	9.4747	10.2174	10.4434	10.6416	11.1149	10.3738	9.57047	10.6149	10.0639	10.2716	10.2883	9.25448	10.0187	9.76756	9.74278	10.8674	10.085	9.40063	10.0148	9.98472	9.90493	10.501	9.40686
JMJD6	jumonji domain containing 6, arginine demethylase and lysine hydroxylase	ENSG00000070495	23210	1197.9	0.562865	0.0843764	6.67088	2.54275e-11	7.55213e-11	10.1593	10.5228	11.3144	10.1721	10.7224	10.0152	10.1646	10.3505	10.6278	10.0867	11.7303	10.084	10.6526	10.7081	10.0604	10.987	10.4121	11.0365	10.477	9.17214	10.1461	9.18685	9.80948	10.1635	10.771	10.166	10.2667	10.388	10.2989	10.865	10.3058	11.0618	10.4876	10.1187	10.3975	10.3398	10.1439	10.6965	10.3336	9.65448
APOBEC3A	apolipoprotein B mRNA editing enzyme catalytic subunit 3A	ENSG00000128383	200315	52.4912	1.38132	0.209468	6.59432	4.27196e-11	1.25008e-10	7.22978	6.9813	6.92638	7.22577	7.07024	7.27511	7.00882	7.4434	6.43707	6.64804	9.91803	6.74979	9.55974	6.39789	6.97093	6.8426	6.92956	6.58173	7.18859	6.95851	6.27166	7.03126	6.37507	7.0961	6.61696	6.9771	7.02192	7.26436	7.0623	8.16385	6.67201	7.3813	6.67695	7.02184	7.32084	7.20774	7.43836	7.58497	7.83538	6.66183
TPRKB	TP53RK binding protein	ENSG00000144034	51002	785.168	0.483953	0.0739422	6.54502	5.94858e-11	1.72454e-10	9.73688	9.5828	10.4453	10.0834	9.65344	10.0856	10.0918	9.88665	10.8088	10.225	9.63636	10.0866	9.94301	9.76331	9.31714	9.48318	9.92373	8.90324	10.4091	9.35891	9.30756	11.7006	9.68111	9.70439	9.6746	11.2054	10.7805	9.74353	9.86978	10.0065	9.88203	10.0238	10.1894	9.86052	9.80557	9.54255	9.40432	9.92011	10.0219	9.90603
TRUB1	TruB pseudouridine synthase family member 1	ENSG00000165832	142940	1854.28	-0.41695	0.0650707	-6.40765	1.47783e-10	4.17754e-10	10.5187	10.3647	10.169	10.689	10.232	10.6413	10.4067	10.682	9.99755	11.409	10.5544	10.5429	11.1475	10.9735	10.6825	10.2668	10.4977	11.0433	10.7254	11.0834	11.4238	12.667	11.0029	10.5327	10.1336	10.2999	10.2588	10.6773	11.2221	10.3443	10.678	10.7278	10.404	10.5628	10.5622	10.2833	10.6125	10.7455	10.2757	10.6336
TGS1	trimethylguanosine synthase 1	ENSG00000137574	96764	1391.47	-0.436086	0.0682679	-6.38785	1.6823e-10	4.74217e-10	10.1573	10.3917	10.6161	10.0679	10.5329	10.3569	10.2414	10.2736	10.0655	10.1657	10.2504	10.0097	10.7711	9.9079	10.3748	10.105	10.2629	10.4597	9.29065	10.2899	10.4017	11.3609	10.6521	10.1159	10.5775	10.0474	10.4894	10.4921	10.4606	10.415	10.547	9.89348	10.4186	10.1385	10.4708	10.8727	10.5339	10.0048	10.1441	10.3042
ADARB2	adenosine deaminase RNA specific B2 (inactive)	ENSG00000185736	105	11.0537	0.929711	0.21393	-6.38507	1.71319e-10	4.82708e-10	6.43144	6.56244	5.67685	5.90519	5.85366	5.87214	5.85636	5.93104	5.67685	5.83133	6.22525	6.27389	6.12494	6.12125	6.40199	6.42591	6.32582	5.67685	6.02122	6.5215	6.45181	5.67685	5.95297	6.35292	5.8762	5.93294	5.99607	6.19531	6.24509	6.04024	6.42498	6.09624	6.2033	6.23235	6.06594	6.29112	6.18871	6.10281	5.67685	6.09239
HSD17B10	hydroxysteroid 17-beta dehydrogenase 10	ENSG00000072506	3028	3512.34	-0.531614	0.0834273	-6.37218	1.86366e-10	5.24174e-10	11.94	11.0189	13.0113	12.154	10.9044	10.7657	11.5694	11.419	11.5576	11.2227	11.1672	11.1087	11.5202	12.5715	11.1317	11.5284	11.7787	11.5698	12.3284	11.5523	11.0598	9.0745	11.3993	10.748	11.0253	11.0611	11.6896	11.9837	10.9326	11.2252	11.0588	11.6487	11.9676	11.603	10.8209	11.363	11.0548	11.6599	12.2164	11.7621
ALKBH5	alkB homolog 5, RNA demethylase	ENSG00000091542	54890	7681.79	0.308747	0.0486881	6.34132	2.27802e-10	6.37331e-10	12.9965	12.9421	12.7373	13.1331	12.9095	13.0192	13.0246	12.8664	13.2212	12.783	13.0286	13.0757	13.3403	13.4828	12.8586	13.4095	13.3311	13.4026	13.5378	12.3392	12.5717	11.5694	13.2116	13.0563	13.3845	12.8026	12.99	12.8478	13.2443	12.9608	12.8123	13.4096	13.2887	13.1809	13.2887	12.9776	12.8789	13.251	13.2026	13.0415
RPUSD3	RNA pseudouridine synthase D3	ENSG00000156990	285367	841.18	-0.424504	0.0674986	-6.28908	3.19345e-10	8.8448e-10	9.75565	9.40987	10.3607	9.59822	9.51553	8.97894	9.75859	9.52131	10.6838	8.89149	9.58285	9.44491	9.45573	10.143	9.31045	9.52541	9.76994	9.64879	9.85236	9.6595	10.0377	7.99355	9.3081	9.20068	9.14046	9.98303	9.52496	10.3753	9.36089	9.67604	9.27448	9.6688	10.4454	9.5017	9.34533	9.84325	9.3237	9.94174	10.0547	9.36609
NHP2	NHP2 ribonucleoprotein	ENSG00000145912	55651	2968.21	0.511957	0.0816152	6.27282	3.5457e-10	9.78626e-10	12.2224	11.189	12.8686	11.286	11.8512	11.5014	11.8908	11.7275	12.8944	11.576	11.4693	11.7019	12.2132	12.3787	11.1917	11.1815	12.6468	11.9216	12.9092	11.4297	11.3684	9.46822	11.7916	10.7189	11.0883	11.8589	12.3353	11.9455	11.4754	11.0526	11.6752	12.1345	12.4856	12.2601	11.0986	12.3155	11.3849	11.3109	12.6302	11.8069
SEPHS2	selenophosphate synthetase 2	ENSG00000179918	22928	10117	-0.568378	0.0909615	-6.24856	4.1426e-10	1.13777e-09	12.5394	12.44	13.3767	12.9241	12.5955	12.5371	13.5432	12.8365	12.5368	13.0262	11.9671	12.9958	13.612	13.8897	12.6943	12.3444	12.8569	12.9359	13.9037	12.9246	12.5696	12.7195	13.8751	12.6054	12.1115	13.0905	12.7053	12.9192	13.1702	12.6784	12.6544	13.4499	12.7332	13.0439	13.8284	12.5272	12.7689	12.9595	12.3111	12.6855
QTRT1	queuine tRNA-ribosyltransferase catalytic subunit 1	ENSG00000213339	81890	1156.58	0.6277	0.100548	6.24278	4.29858e-10	1.17975e-09	11.6114	10.0206	11.1018	10.0548	11.2003	10.3403	10.6599	10.2662	12.1084	10.6307	10.7976	10.1126	10.0464	11.1486	9.74883	10.4636	10.6559	10.9537	10.8071	9.96836	10.1541	6.20482	10.0413	10.1436	10.2438	10.8114	10.5521	9.82572	9.93064	10.8684	11.1225	10.7256	10.8163	10.7194	10.7884	10.7906	9.474	10.4241	10.7781	10.8172
NSUN2	NOP2/Sun RNA methyltransferase 2	ENSG00000037474	54888	2607.73	0.264798	0.0425836	6.21831	5.02525e-10	1.37168e-09	11.2421	11.347	11.6962	11.2982	11.6441	11.3236	11.5955	11.4278	11.2759	12.3084	11.6814	11.1451	11.6159	11.925	11.2248	11.4248	11.7756	10.8307	11.7114	11.1838	11.7946	11.7717	11.4083	11.4376	12.4052	11.636	11.5298	11.3386	11.4303	11.4562	11.5426	11.5258	11.9168	11.5165	11.4461	11.7046	11.2434	11.6408	11.6473	11.1007
DUS3L	dihydrouridine synthase 3 like	ENSG00000141994	56931	662.053	0.497926	0.0813402	6.12152	9.26852e-10	2.48539e-09	10.1411	9.51382	9.85594	9.27944	9.39806	9.28291	9.75194	9.76214	10.5979	9.22438	9.85096	9.42837	9.83682	10.4379	9.25226	9.19957	10.1563	9.95201	9.85694	9.40685	9.47877	6.05122	9.79578	9.61871	9.99629	9.9253	9.81377	9.36112	9.64109	9.68181	9.67839	10.1654	9.43848	9.85653	10.074	10.0372	9.97306	9.5854	9.85137	9.78226
RPUSD4	RNA pseudouridine synthase D4	ENSG00000165526	84881	1113.95	0.380179	0.0627064	6.06284	1.33738e-09	3.55025e-09	10.5451	10.2622	10.353	10.091	10.4933	10.4741	10.4703	10.3879	9.78843	11.0148	10.952	10.6101	10.8562	10.2122	10.2533	10.2248	10.7595	10.2419	10.1332	10.3003	10.4726	9.53744	10.2884	9.72166	10.3753	11.1115	10.5713	9.94079	10.222	9.93758	10.332	10.1411	10.2196	10.3517	10.3975	10.2864	10.1758	10.0892	9.90857	9.66976
ADAD2	adenosine deaminase domain containing 2	ENSG00000140955	161931	3.62799	-1.81381	0.309734	-5.85016	4.91096e-09	1.25303e-08	5.67685	5.99425	5.67685	5.90519	6.07123	5.87214	5.67685	5.67685	5.67685	5.67685	6.03709	5.87712	5.67685	6.12125	5.92082	5.67685	5.88363	5.88767	5.67685	6.02577	6.12783	5.67685	5.67685	6.12631	5.8762	5.67685	5.67685	5.86101	5.67685	6.18943	5.67685	5.86493	6.07575	5.67685	5.67685	5.91052	6.12071	5.89041	5.67685	6.16786
RPUSD1	RNA pseudouridine synthase domain containing 1	ENSG00000007376	113000	745.864	0.530216	0.092266	5.7466	9.10568e-09	2.27546e-08	9.91675	9.53502	10.7177	9.85571	9.51706	9.27632	9.46703	9.72312	10.8079	9.508	9.42047	9.95898	9.62814	10.8113	9.72394	9.84706	10.5963	10.386	10.4276	9.70195	9.32193	5.67685	10.3573	9.17213	9.54966	10.1048	10.1858	10.3681	9.16909	10.0766	9.79418	9.99077	9.73803	9.96549	9.63199	10.2129	9.83685	10.0636	10.1244	10.154
MRM2	mitochondrial rRNA methyltransferase 2	ENSG00000122687	29960	1621.13	0.230828	0.0402552	5.73411	9.80274e-09	2.44197e-08	10.9441	10.7392	11.1909	10.9813	10.6911	10.6217	10.4871	10.7322	11.0171	10.6221	10.5959	10.6995	10.8594	11.5155	10.4064	10.4815	10.7499	10.792	10.7913	10.2028	11.0383	10.8152	10.6119	10.6671	10.9742	11.5616	11.211	11.1695	10.6158	10.4299	10.6805	11.4887	10.9197	10.6808	10.7347	11.1011	10.6452	10.6729	10.9251	10.5951
ELP1	elongator complex protein 1	ENSG00000070061	8518	2595.04	-0.364213	0.0643686	-5.65824	1.52935e-08	3.75476e-08	10.5202	11.4256	10.5999	10.9568	10.8997	11.5324	11.5413	11.6148	10.6759	12.0723	11.0498	11.1836	10.9733	10.4632	11.4458	11.3153	10.5351	10.7902	10.5717	11.471	12.4284	11.9766	11.3703	11.7426	11.9765	11.6966	10.9553	10.9323	10.9405	11.2173	11.0697	11.5516	11.111	10.8835	11.1899	10.4044	11.2478	10.9899	10.7139	11.0067
APOBEC3B	apolipoprotein B mRNA editing enzyme catalytic subunit 3B	ENSG00000179750	9582	154.289	1.02884	0.184005	5.59135	2.25307e-08	5.47097e-08	7.78732	7.7204	9.71032	7.77777	7.53875	7.95751	8.21199	8.49573	8.54589	7.74122	8.67618	7.68007	7.18694	8.18309	6.51133	8.12842	8.35772	8.19252	8.31575	8.57019	7.34985	7.23624	7.33337	7.8	7.52331	7.57276	8.69246	7.98346	7.89931	8.30846	7.01325	8.10207	8.21525	9.04967	8.80549	8.46411	8.45569	7.15302	8.64903	8.21821
FTSJ3	FtsJ RNA 2'-O-methyltransferase 3	ENSG00000108592	117246	2985.01	-0.294741	0.0536136	-5.49751	3.8519e-08	9.20658e-08	10.9934	11.528	11.3822	11.5837	11.8239	10.9754	11.3581	11.5474	11.1359	11.6376	11.4223	11.3096	11.6457	11.4879	11.0611	11.518	11.7899	11.0656	11.6434	11.9036	11.5364	9.75341	11.4152	11.1981	11.8107	10.8643	11.7371	12.0477	11.5116	11.5622	11.7616	11.7055	11.7283	11.1337	11.4735	11.1617	11.4298	11.5938	11.4121	11.5807
CTU2	cytosolic thiouridylase subunit 2	ENSG00000174177	348180	419.071	0.477117	0.0872845	5.46623	4.59708e-08	1.09191e-07	8.90762	8.92609	10.5681	9.14743	8.25788	8.44413	8.72411	9.18651	10.2387	8.67751	9.70844	8.67218	9.26548	9.97975	8.89677	9.14628	9.19291	9.38256	9.79467	8.79185	9.42129	5.94194	9.17504	8.57273	8.85351	8.86665	9.15617	9.46416	8.74011	9.05354	9.20863	9.48027	9.42608	9.06599	8.64362	9.04743	9.03671	9.37832	9.71161	9.12048
VIRMA	vir like m6A methyltransferase associated	ENSG00000164944	25962	3567.8	0.272126	0.0503824	5.40121	6.61918e-08	1.5563e-07	12.0733	12.09	11.7842	11.7218	12.4188	12.1881	12.0909	11.7869	11.7601	11.8597	12.2039	12.1299	12.3089	11.3405	12.1095	12.037	11.5801	12.3769	11.3888	11.8835	12.0658	12.83	12.2283	11.6817	12.1539	11.6906	11.843	11.3762	12.1512	11.8813	12.0619	11.1798	11.4499	11.8922	11.9418	12.599	11.9987	11.4906	11.7291	12.0276
CMTR2	cap methyltransferase 2	ENSG00000180917	55783	1733.39	-0.349034	0.0646975	-5.39486	6.85768e-08	1.61019e-07	9.94738	10.8792	10.7066	10.5211	9.82413	10.167	10.9226	10.8663	10.5979	11.0714	10.3996	10.589	11.3105	11.0048	10.6513	10.3354	10.6922	10.7632	10.6182	11.1613	10.9846	12.0766	11.3528	10.8126	10.458	10.3455	10.2978	10.6832	10.5285	10.1546	10.6485	10.3112	10.1298	10.7208	10.6887	10.7141	10.6899	10.4717	10.2027	10.2993
GAR1	GAR1 ribonucleoprotein	ENSG00000109534	54433	714.498	0.305381	0.0570073	5.35687	8.46738e-08	1.97718e-07	10.0659	9.44652	10.2037	9.98874	9.64511	10.0179	9.74661	9.70942	9.96231	9.72355	9.98363	9.08435	10.165	9.98907	9.33373	9.28418	10.1143	9.13924	10.1193	9.73468	9.68137	10.6064	9.62704	9.2897	10.3276	9.83601	10.1489	9.68599	9.54906	9.69517	9.44383	9.81732	10.1221	9.52372	9.42059	9.64347	9.22448	9.76624	10.2757	9.63593
MTO1	mitochondrial tRNA translation optimization 1	ENSG00000135297	25821	1448.47	-0.291168	0.0546229	-5.33052	9.79321e-08	2.27672e-07	10.2126	10.27	10.0046	10.032	10.5953	10.6881	10.5273	10.4311	9.95092	11.167	9.97444	10.3704	10.5445	9.85792	10.4188	10.6174	10.393	9.73129	10.5044	10.1362	10.7565	11.468	10.6945	10.6382	10.1386	10.5082	10.4562	10.1539	10.9086	10.2622	10.5147	10.7767	10.4677	10.093	10.5084	10.151	10.3516	10.3918	10.2791	10.1626
ANKRD16	ankyrin repeat domain 16	ENSG00000134461	54522	330.628	0.366743	0.0694856	5.27797	1.30623e-07	3.01245e-07	8.75459	8.48942	8.18825	8.98163	9.58977	8.68105	8.77268	8.62286	9.33075	8.88425	8.9438	8.71067	9.53889	9.67073	8.7046	8.77595	9.43297	8.97795	9.2376	8.35246	8.40524	7.42598	7.90035	8.7681	9.20456	8.69193	8.90169	8.61775	8.57821	8.50247	9.22922	9.26094	9.42608	8.85653	8.84469	8.99078	8.60451	8.76639	9.22272	8.77553
AARS2	alanyl-tRNA synthetase 2, mitochondrial	ENSG00000124608	57505	1218.2	0.304896	0.0610983	4.99025	6.03012e-07	1.32079e-06	10.9051	10.0705	9.76571	10.4089	10.6468	10.5302	10.6399	10.4954	11.7247	10.2236	9.89385	10.4562	10.4956	10.046	10.2585	10.6839	10.99	10.429	10.307	10.0167	10.4955	8.86843	10.9401	10.2861	10.4316	9.98188	10.5087	10.3254	10.8336	10.3162	10.3763	10.8473	11.1377	9.9593	10.4351	10.5345	10.608	10.1562	10.4634	10.1496
CTU1	cytosolic thiouridylase subunit 1	ENSG00000142544	90353	101.612	0.462713	0.0934622	4.95081	7.39065e-07	1.60714e-06	7.29698	7.46048	8.51506	7.34548	7.58937	7.16171	7.60235	8.10388	8.4875	6.99546	7.52593	7.41731	7.67795	8.69351	7.48044	7.85842	8.05626	7.53616	7.56239	7.38206	7.48967	6.46346	7.8457	7.25128	7.67944	7.73364	8.08796	7.48102	7.09567	7.8175	7.77536	7.64909	7.63184	7.59802	7.76531	7.83306	7.85105	7.80919	7.59135	7.69809
URM1	ubiquitin related modifier 1	ENSG00000167118	81605	2627.67	0.289891	0.0593565	4.8839	1.04006e-06	2.23665e-06	11.3366	11.3698	11.9648	11.5927	11.1073	11.5658	11.4964	11.5592	12.0249	11.08	10.9012	11.8886	10.8242	11.6224	11.4412	11.7543	11.3843	11.534	11.5656	11.2963	11.4258	9.45038	11.5943	11.1804	11.3855	12.2418	12.1098	11.7266	10.7089	11.6381	11.1559	11.539	11.6425	11.1506	11.7403	11.2456	11.5654	11.5759	11.7993	11.6553
TSR3	TSR3 ribosome maturation factor	ENSG00000007520	115939	2174.64	0.390181	0.0806886	4.83564	1.32721e-06	2.82799e-06	11.6048	10.5677	12.3126	11.1519	11.6157	10.9721	11.2884	11.0634	12.172	10.6755	11.201	11.2205	10.997	11.6902	10.7257	10.8112	11.9155	11.99	12.2487	10.7934	10.9269	7.57582	11.465	10.4967	11.0634	11.5963	11.4325	11.5546	10.4679	11.1826	11.2659	11.3225	11.487	11.1769	11.198	11.6465	10.8957	11.3406	11.6451	11.4489
TYW3	tRNA-yW synthesizing protein 3 homolog	ENSG00000162623	127253	1695.46	-0.301538	0.063496	-4.74893	2.04498e-06	4.29541e-06	10.3563	10.6158	10.9181	10.3064	10.7433	10.8348	11.1176	11.0153	9.88401	11.3855	10.6849	10.4014	10.1333	9.94428	10.5839	10.4271	10.4946	10.6498	10.5606	10.5114	8.541	12.1422	10.753	11.0162	11.0805	10.1862	10.8037	10.2141	10.5699	10.3455	10.6712	11.0852	10.9736	10.1076	10.7107	10.3473	10.5131	10.4865	10.1514	10.5863
PUS10	pseudouridine synthase 10	ENSG00000162927	150962	398.257	0.290358	0.0614472	4.72532	2.29752e-06	4.80677e-06	9.27954	8.67657	9.1936	8.89379	9.09495	9.10597	8.99998	9.14007	9.38274	9.14519	9.16326	8.79116	9.45744	8.85676	8.87413	8.60073	9.01482	9.56962	8.54124	8.54674	8.67374	10.5968	8.92206	9.39676	8.93746	9.17842	9.11497	8.51755	9.26084	8.77795	8.70806	8.97401	8.68586	9.74583	9.09475	8.65763	8.92893	8.6277	8.75645	8.81491
MRM1	mitochondrial rRNA methyltransferase 1	ENSG00000278619	79922	311.067	0.392155	0.0842425	4.65507	3.23864e-06	6.69268e-06	9.06309	7.96157	7.77271	8.41455	8.77199	8.23412	8.59775	8.81629	9.65822	9.27345	8.47907	8.42853	9.27717	9.71917	8.51166	8.82224	9.60354	8.78137	8.83546	8.54279	8.99202	6.96132	9.04645	8.22651	9.27739	8.66883	8.89913	8.969	8.70919	8.33862	8.90751	9.39466	8.89072	8.74467	8.36734	8.55112	8.4659	8.5329	8.83805	8.67502
ZCCHC4	zinc finger CCHC-type containing 4	ENSG00000168228	29063	458.158	0.184531	0.0410569	4.49452	6.97257e-06	1.40655e-05	9.20709	9.09016	9.04726	8.93074	9.1919	9.35338	9.10438	9.25629	8.95488	9.74055	9.2952	9.19387	9.47613	9.08841	8.88776	8.85598	9.01779	9.14488	9.09691	8.82453	9.72945	9.63537	9.01504	9.43323	8.89311	9.25922	9.12593	9.25996	9.52113	8.80664	9.12683	9.27121	9.17485	9.14925	9.10715	9.0023	8.85136	9.05222	8.98556	9.06581
RBM15	RNA binding motif protein 15	ENSG00000162775	64783	395.748	0.256966	0.058779	4.37172	1.23271e-05	2.43159e-05	8.67703	9.32615	9.342	8.78316	9.10718	8.81521	9.05532	9.25818	8.22553	9.09452	9.49326	9.02487	8.5851	8.84645	9.19158	8.9317	8.75513	9.27382	8.58299	9.33433	8.30276	8.51314	9.27102	9.117	9.13541	8.58177	9.05199	8.83135	9.0243	9.18171	9.04197	9.4785	8.87244	8.63574	9.37632	9.31334	9.21456	8.81095	8.64203	8.46005
METTL6	methyltransferase like 6	ENSG00000206562	131965	487.803	-0.206022	0.0485268	-4.24554	2.18072e-05	4.2126e-05	9.06742	8.83895	9.37553	9.09029	9.1707	9.05034	8.81449	8.984	9.67813	8.64992	9.21124	8.88568	9.07965	9.0971	8.76012	8.95261	9.04126	8.81373	8.84479	9.3896	9.61309	9.58724	8.46501	9.04985	9.06272	9.31003	9.17316	9.2757	9.0218	9.14026	9.01648	8.73828	9.32951	9.18805	9.08475	8.75204	8.8819	9.10957	9.37253	8.85322
METTL3	methyltransferase like 3	ENSG00000165819	56339	1046.57	-0.212935	0.0517708	-4.11303	3.90504e-05	7.36501e-05	10.2622	10.1538	10.0403	10.1247	10.8416	9.76658	10.2376	10.1825	9.78477	9.68379	10.4279	9.88537	9.54855	9.55299	10.2978	10.275	10.0866	9.81984	9.72123	9.99844	10.1202	9.31486	10.014	10.1734	10.3922	9.78522	9.88734	10.0485	9.78586	10.3918	9.77688	9.48027	9.60709	10.0748	10.3277	10.0611	9.56866	10.0996	10.0906	9.96165
CDKAL1	CDK5 regulatory subunit associated protein 1 like 1	ENSG00000145996	54901	877.092	0.21423	0.052488	4.08151	4.47449e-05	8.40489e-05	10.5604	9.82167	9.66733	9.77526	9.89249	9.88627	9.78486	9.88421	10.2076	9.87423	9.50397	9.99582	10.9323	9.73588	10.0383	9.93828	9.91271	9.9049	10.0045	9.90474	9.69904	10.274	10.3217	9.8517	9.69526	9.96326	9.80022	10.0789	10.7273	9.71966	9.87771	9.82567	9.94578	9.5926	10.1534	9.64591	9.88371	9.80492	9.80113	10.2696
NOP10	NOP10 ribonucleoprotein	ENSG00000182117	55505	2573.4	0.272887	0.0676231	4.03542	5.45055e-05	0.000101592	11.4969	11.1833	12.4405	11.4963	11.1842	11.0528	11.2774	11.4709	11.5031	10.759	10.9728	11.2824	11.2616	11.8963	10.7554	11.2204	11.6456	11.6253	11.7483	11.2684	11.3315	9.81872	11.1252	10.8956	11.1855	11.263	12.295	11.4748	11.3761	11.4136	11.2309	11.5297	11.5919	10.771	11.4862	11.6947	11.1607	11.944	11.9047	11.1152
TRMO	tRNA methyltransferase O	ENSG00000136932	51531	643.186	-0.220726	0.0550938	-4.00636	6.16611e-05	0.000114347	8.89792	9.41516	9.05367	9.61729	8.99748	9.52216	9.63258	9.68161	9.29242	9.75636	8.75798	9.6405	9.09518	8.74451	9.57035	9.57316	9.13418	8.8797	9.13783	9.46149	10.2106	9.00254	9.31455	9.68565	9.52292	10.2461	9.329	9.41179	9.25448	9.2714	9.03222	9.94806	9.68189	9.02364	9.684	9.12311	9.63687	9.18448	9.05261	9.84817
THUMPD1	THUMP domain containing 1	ENSG00000066654	55623	3894.43	-0.196052	0.048976	-4.00302	6.25382e-05	0.00011594	11.5922	11.6906	11.828	11.8347	11.8909	11.8515	11.6317	11.6287	11.7941	12.2541	11.9571	11.5661	12.0129	11.7946	11.7807	11.3566	11.5	11.849	11.8696	11.97	12.3163	13.4289	12.0043	12.2294	12.0375	12.4476	11.6918	11.9464	11.8852	11.4205	11.794	11.872	11.8655	11.8109	12.0003	11.3711	11.7745	11.6306	11.4202	11.519
TRMT9B	tRNA methyltransferase 9B (putative)	ENSG00000250305	57604	636.085	-0.471211	0.122606	-3.84328	0.000121399	0.000219737	8.31467	9.81636	8.05705	7.99144	8.7848	9.25192	10.1002	9.0878	9.12786	9.46889	9.5146	9.27255	9.02276	8.4061	9.44172	9.53233	6.94457	8.93621	8.28361	9.44072	10.7213	11.2182	9.9686	9.61343	7.53983	8.7887	9.09726	8.93209	10.4477	9.64096	8.79173	8.51551	9.08544	8.94255	9.92043	8.21903	8.64681	8.69678	8.14538	9.17956
C9orf64	chromosome 9 open reading frame 64	ENSG00000165118	84267	1537.16	0.219107	0.0578324	3.78865	0.000151466	0.000271681	10.3316	10.559	10.9551	11.0419	10.6145	11.0257	10.8927	10.5857	10.1786	11.127	10.3743	10.8005	10.0038	10.538	10.4033	10.7826	10.6986	11.2474	10.3014	10.865	10.4597	11.2898	10.8452	11.452	11.2547	10.8952	10.8504	10.2979	10.3253	10.7448	10.9052	11.2045	10.3956	10.4289	11.4933	9.95334	10.7614	10.5365	9.87659	10.8775
ADARB1	adenosine deaminase RNA specific B1	ENSG00000197381	104	1670.17	0.329686	0.0870923	3.78548	0.000153411	0.00027504	11.3638	12.4051	10.3217	11.5597	10.7904	10.9393	10.7524	11.1233	10.7387	10.3731	10.3731	11.0407	10.1929	10.9782	11.3766	10.3896	10.4233	10.1846	10.5901	10.5486	9.76132	10.7629	11.3595	11.4082	11.0746	11.0083	10.0112	10.5624	10.3413	11.9836	10.8951	10.6941	10.1562	10.7976	10.5577	10.3666	11.3726	10.9883	11.2081	11.3783
NSUN4	NOP2/Sun RNA methyltransferase 4	ENSG00000117481	387338	1531.09	-0.177518	0.0469058	-3.78457	0.000153974	0.000276023	10.2678	10.2186	10.268	10.1865	10.4964	10.6294	10.0939	10.6813	10.0366	11.171	10.8352	10.8156	10.6711	10.1982	10.6314	10.7475	11.229	10.317	10.7632	10.9063	10.0787	10.5441	10.5261	10.8443	11.2593	10.3192	10.645	10.6438	10.9293	10.21	10.399	10.8058	11.0798	10.6536	10.8592	10.4467	10.3597	10.4063	10.4692	10.2595
FDXACB1	ferredoxin-fold anticodon binding domain containing 1	ENSG00000255561	91893	211.787	-0.186302	0.049391	-3.77197	0.000161961	0.000289632	8.05455	8.30049	8.31331	8.25885	8.07444	8.05618	8.31903	8.21587	7.67738	8.35758	8.41589	8.20397	8.2615	8.64058	7.88525	7.96885	8.30943	7.5902	7.95985	8.37048	8.37753	8.72619	8.15899	8.02817	8.56658	8.72307	8.35477	8.26445	7.76224	8.23002	8.41894	8.30407	8.17529	7.95871	7.86637	7.95286	8.14252	8.25745	8.20444	7.8013
TRIT1	tRNA isopentenyltransferase 1	ENSG00000043514	54802	830.016	0.184319	0.0496977	3.7088	0.000208244	0.000368729	10.3244	9.80165	9.75206	9.81295	10.1314	9.98874	10.013	10.1904	10.3432	10.1038	10.3088	9.51899	9.65521	9.55613	9.66237	9.83034	9.95935	9.64682	10.458	9.21935	9.45293	10.5102	9.98344	9.74839	9.90329	9.75575	10.2227	9.81904	10.3343	9.78538	9.31674	9.24017	10.1336	10.2501	9.66409	10.0186	9.36547	9.86715	10.3153	9.89568
WTAP	WT1 associated protein	ENSG00000146457	9589	4031.28	0.196952	0.0533215	3.69367	0.000221042	0.000390483	11.7814	12.0573	12.1406	12.2018	11.5733	11.9832	12.0423	12.2345	11.8654	11.992	12.0545	12.0124	12.187	11.4977	11.8093	12.3934	11.9005	11.4558	12.1684	11.9119	12.267	13.0046	11.9109	12.0233	12.3359	12.6502	11.9945	11.9718	11.5344	11.827	12.0326	11.9448	11.7974	11.7378	11.9221	11.9322	12.1975	12.2729	12.1336	12.0038
QTRT2	queuine tRNA-ribosyltransferase accessory subunit 2	ENSG00000151576	79691	1190.93	-0.176996	0.0491899	-3.59822	0.0003204	0.000556863	10.1753	10.6392	10.4999	10.3945	10.2873	10.2989	10.1785	10.4938	9.91618	10.0718	10.0881	10.2723	9.98977	9.9079	10.2288	9.69525	10.0251	10.5479	9.94984	10.4558	10.3607	10.8012	10.3035	10.5053	11.0928	10.4618	10.2804	10.42	9.99663	10.2246	10.2026	9.89613	10.1846	10.5164	10.0281	10.3003	10.5211	9.99525	10.5019	10.0365
RRNAD1	ribosomal RNA adenine dimethylase domain containing 1	ENSG00000143303	51093	1159.53	-0.215727	0.060873	-3.54389	0.000394263	0.000677817	10.4063	10.031	9.93222	10.006	10.2021	9.84846	10.1605	9.80657	10.6897	9.93883	9.92282	10.4943	10.3799	10.8347	9.91413	11.007	10.6913	10.0448	10.1704	9.86486	9.95745	8.00373	10.2353	10.0225	10.052	9.93608	10.0252	10.0911	10.2046	10.1573	9.82257	10.4889	9.9701	9.88554	10.5577	9.97283	9.7804	10.0862	10.1257	10.2197
ZC3H13	zinc finger CCCH-type containing 13	ENSG00000123200	23091	4510.65	-0.230862	0.0659949	-3.49818	0.000468439	0.000799352	11.8846	12.2337	10.7668	12.1016	12.768	12.2814	12.0322	11.4021	11.0077	12.5698	11.7403	11.859	12.2337	11.0872	12.1964	12.0693	11.7414	12.023	11.2848	12.1921	12.2922	13.0448	12.0673	12.6608	12.7659	11.9793	11.6366	11.9688	12.3817	12.2919	12.2545	12.0661	11.797	11.47	12.0252	11.7777	12.3842	12.1538	11.2692	12.0499
DUS2	dihydrouridine synthase 2	ENSG00000167264	54920	478.904	0.18622	0.0536874	3.4686	0.000523183	0.000889183	9.37655	9.01284	9.39327	9.1944	8.3163	8.99512	9.34493	9.17654	9.61756	8.94287	8.78658	9.36024	9.33051	9.82186	8.83715	9.55968	9.78902	9.26868	9.65788	9.03706	9.31333	7.80734	9.86159	8.78242	8.55515	8.89419	9.22499	9.69768	9.31072	9.05056	8.90751	9.27326	9.43436	9.42097	9.11699	9.60395	9.17009	9.20122	9.4459	9.07968
RBM15B	RNA binding motif protein 15B	ENSG00000259956	29890	3060.78	-0.165385	0.0481535	-3.43453	0.000593586	0.00100346	11.4745	11.8837	11.5805	11.6921	11.6068	11.2692	11.3093	11.296	11.6738	10.9609	11.68	11.6183	11.1209	11.6916	11.8728	11.4864	11.4362	11.6178	11.3451	12.0632	11.7839	10.5508	11.434	11.4692	11.7436	11.4572	11.1858	12.1019	11.0283	12.1979	11.3681	11.4515	11.5924	10.6973	11.4208	11.7816	11.6013	11.8567	11.6265	11.462
TYW5	tRNA-yW synthesizing protein 5	ENSG00000162971	129450	495.186	-0.222747	0.0649571	-3.42914	0.000605488	0.00102268	8.72738	9.12081	8.85857	8.88984	8.74075	8.87193	8.90426	9.46199	8.69192	9.54834	9.33179	8.81699	9.57558	8.60414	9.00479	8.47522	9.4017	9.2135	8.58299	9.12331	10.2663	10.534	8.64488	9.36878	9.40019	9.17639	8.94203	8.94203	9.52465	9.129	9.6044	9.01138	8.81615	9.00682	9.26145	8.78809	9.07015	8.86473	8.66637	8.78123
APOBEC2	apolipoprotein B mRNA editing enzyme catalytic subunit 2	ENSG00000124701	10930	9.37448	-0.516696	0.156529	-3.30076	0.000964232	0.0015948	6.29527	6.28142	6.11096	6.13212	6.14291	6.19121	6.03519	6.21367	6.34535	6.56401	6.39187	5.95985	6.78185	6.04017	6.31783	5.67685	6.08935	6.09738	6.07418	6.07942	6.12783	6.20482	6.57926	6.26366	6.0216	6.11925	6.16317	6.19531	6.63142	6.23002	6.12265	6.17238	5.95936	6.20093	6.47133	6.14268	6.18871	6.04608	6.15749	6.2014
ELP3	elongator acetyltransferase complex subunit 3	ENSG00000134014	55140	2382.71	-0.191938	0.0584133	-3.28586	0.00101671	0.00167839	11.4219	10.9863	10.7137	10.6081	11.4132	11.3283	11.2233	10.9004	11.233	10.8185	11.1951	11.1049	10.7392	11.2718	11.0311	11.4596	11.3316	11.3035	10.7567	11.4654	11.551	11.0349	11.7235	10.5438	11.3119	11.1057	10.8537	11.0461	11.5023	10.865	11.3681	10.3855	10.5703	11.2676	11.5547	10.5898	11.3353	10.7993	10.4137	11.5123
OSGEPL1	O-sialoglycoprotein endopeptidase like 1	ENSG00000128694	64172	492.815	0.190592	0.0605855	3.14583	0.00165616	0.00267284	9.62461	9.04062	8.9055	9.07304	8.94154	9.45973	9.223	9.24298	9.50831	10.103	9.65184	9.27486	9.27328	9.51472	9.26616	8.77595	9.26182	9.06685	8.9807	8.86278	9.58722	10.3237	9.0948	9.24931	8.61868	10.1143	9.05659	8.88391	9.52289	9.02037	9.24109	9.55433	9.79686	9.14925	9.16284	9.00611	9.17624	8.97953	9.0235	8.93451
ALKBH3	alkB homolog 3, alpha-ketoglutarate dependent dioxygenase	ENSG00000166199	221120	731.659	0.164808	0.0536506	3.07188	0.00212714	0.00339015	10.1289	9.47043	9.79452	10.0592	9.7754	9.76502	9.32173	9.60074	10.0835	9.11161	9.87751	9.91675	10.1322	9.73588	9.5563	9.96404	9.73639	9.72756	10.1717	9.30932	10.1316	9.02694	9.63391	9.7817	9.49567	9.91806	9.20242	9.81234	9.92666	9.70841	8.88814	10.0043	9.97577	9.61485	9.0772	9.80459	9.82652	9.70132	9.78867	10.0703
METTL14	methyltransferase like 14	ENSG00000145388	57721	966.03	-0.174626	0.0587256	-2.9736	0.00294327	0.00462164	9.68184	10.1068	9.29693	9.92806	10.3076	10.1705	10.2347	10.1525	8.66795	10.5873	10.4268	9.48543	10.5565	9.63255	9.62788	9.71968	9.66306	9.5143	9.73124	10.1554	10.2913	11.3263	9.9273	10.3697	10.3144	9.79447	9.66771	9.62451	10.2488	9.89359	10.0188	10.2202	9.77752	9.74294	10.4419	9.72169	9.84967	9.71493	9.23659	9.80871
THADA	THADA armadillo repeat containing	ENSG00000115970	63892	2510.27	0.130838	0.0443279	2.95159	0.00316139	0.00494497	11.3303	11.1647	11.3721	11.2082	11.4378	11.3199	11.4133	11.2556	11.7909	11.7856	11.8141	11.1482	11.5611	11.4455	11.2468	11.7365	11.4029	11.4875	10.8274	11.4223	11.7683	11.6571	11.5339	11.0487	11.2396	11.8294	11.357	11.4063	11.5952	10.9179	11.5065	11.1424	11.3845	11.9471	10.9113	11.1709	11.2641	11.2228	11.4985	11.3972
RNMT	RNA guanine-7 methyltransferase	ENSG00000101654	8731	2572.43	0.161912	0.0580538	2.789	0.00528712	0.00807568	11.274	11.3868	11.0598	11.0121	11.7487	11.45	11.0947	11.3716	11.1942	12.1004	11.954	11.3517	12.0002	10.8704	11.6139	11.5128	11.2435	11.1507	10.9118	11.4705	11.7038	12.2176	11.6477	11.5714	11.4977	11.4997	10.951	11.1742	11.6044	11.0666	11.744	11.4533	11.0065	11.4002	11.3449	11.462	11.2896	10.947	10.9855	11.3022
NSUN6	NOP2/Sun RNA methyltransferase 6	ENSG00000241058	221078	345.327	0.150541	0.0547553	2.74935	0.00597141	0.00906564	8.88325	8.74039	8.40776	8.67692	8.86415	8.60529	8.60075	9.10894	9.88401	9.16019	9.2753	8.62527	9.03892	8.99839	8.51166	8.69108	8.97879	8.35502	8.38649	8.48634	9.29305	9.34611	8.64488	9.13191	8.85351	8.709	8.64106	8.70245	9.04416	8.77795	8.72763	8.82787	8.97014	8.72118	8.79629	8.27811	8.36392	8.88568	9.33439	8.69631
CDK5RAP1	CDK5 regulatory subunit associated protein 1	ENSG00000101391	51654	936.906	-0.139757	0.0518084	-2.69758	0.00698449	0.0105157	9.65923	9.74546	11.1366	10.0382	9.48161	9.53506	9.846	10.0146	10.548	10.1199	9.79285	9.80458	10.3342	10.1451	9.74141	9.83034	10.1239	10.186	10.0611	9.84765	10.587	9.13403	9.87178	9.76633	9.75878	9.66353	9.97792	10.5751	10.0155	9.60701	9.5793	9.78196	9.85492	10.245	9.4731	9.67718	9.59481	9.95326	9.84086	9.79902
MTFMT	mitochondrial methionyl-tRNA formyltransferase	ENSG00000103707	123263	607.936	-0.111268	0.0419163	-2.65453	0.0079418	0.0118781	9.39381	9.53178	9.06005	9.57766	9.48939	9.31109	9.32173	9.3443	8.77274	9.84311	8.81808	9.28869	9.58343	9.32486	9.12439	9.07196	9.39491	9.4836	9.34397	9.44906	10.0079	9.70916	9.82906	9.5163	9.4538	9.41168	9.35711	9.15745	9.47638	9.18985	9.17895	9.68574	9.61621	9.18592	9.30078	9.52942	9.28066	9.15899	9.27741	9.41778
METTL1	methyltransferase like 1	ENSG00000037897	4234	976.289	0.305652	0.115381	2.64907	0.00807134	0.0120624	10.2376	9.50061	11.091	10.1592	9.95213	9.54784	9.83599	9.68721	11.3246	10.6945	10.0139	9.34489	10.7037	11.5661	9.02953	9.99935	9.98361	10.4797	11.0418	9.72443	9.31333	8.70203	9.5957	9.45557	10.6274	10.0003	10.2949	10.1444	10.0766	9.34125	10.3539	10.481	11.0493	10.8881	9.49019	10.737	9.32738	9.7774	10.6949	9.61555
FTSJ1	FtsJ RNA 2'-O-methyltransferase 1	ENSG00000068438	24140	1266.96	0.169823	0.0645916	2.62918	0.00855901	0.0127463	10.3046	10.2825	11.391	11.2242	9.90531	10.1811	10.1383	10.3733	10.6093	10.3538	10.9045	10.2952	10.1723	11.2115	10.0742	10.8309	10.2948	10.344	10.6959	10.4548	10.4764	10.2861	10.1755	10.2812	10.177	9.98994	9.79203	10.4677	10.1259	10.4781	10.2912	10.4079	10.4166	10.5257	9.50146	9.99397	10.2854	10.8824	11.0758	10.4657
WDR4	WD repeat domain 4	ENSG00000160193	10785	313.176	0.189486	0.0721774	2.62528	0.00865771	0.0128841	8.52683	8.69133	9.14647	8.61341	8.04856	8.15791	8.56429	8.93503	9.20703	8.81358	8.86906	8.42005	8.59773	9.2568	8.53511	8.32096	8.97574	8.5441	9.21151	8.73792	8.05724	6.96132	8.71539	8.61352	9.86434	8.759	8.95441	8.59891	8.60204	8.57974	8.93712	9.03816	9.09857	8.81838	8.29862	8.49189	8.74451	9.04914	8.8258	7.96043
PUS3	pseudouridine synthase 3	ENSG00000110060	83480	496.433	0.164061	0.0626921	2.61693	0.0088724	0.013182	9.19135	9.21508	9.80588	9.36535	8.80254	8.97078	9.42078	9.19246	8.89788	9.76615	9.54187	9.09753	9.66855	9.79022	8.58648	9.04305	9.51664	8.59489	9.35484	9.20461	9.47106	9.69106	9.18915	8.78717	10.2298	9.98419	9.40276	9.04695	8.93135	9.25856	9.29088	9.46606	9.45484	9.17093	8.70407	9.2948	9.14105	9.47306	9.24347	8.48486
TRMT44	tRNA methyltransferase 44 homolog	ENSG00000155275	152992	469.41	-0.134763	0.0539403	-2.49837	0.0124766	0.0182101	9.22265	9.14657	8.76367	9.15236	9.02571	9.08347	8.95176	9.10263	9.43524	8.94113	9.23463	8.95118	9.46936	8.55403	9.14714	8.66586	9.35581	9.10206	8.82291	9.04813	9.08281	8.14777	9.18681	9.21124	9.34449	8.53451	9.12374	8.81248	9.20914	9.12617	8.99454	9.14276	8.86937	8.91961	9.20034	9.08036	9.1263	9.18448	8.90939	9.14265
METTL16	methyltransferase like 16	ENSG00000127804	79066	2057.27	0.111684	0.0485525	2.30027	0.0214327	0.0304216	11.1081	10.9655	9.85229	10.7554	11.3328	11.3513	11.1972	11.0053	11.6474	11.7165	11.3835	10.9354	11.2944	10.747	11.168	11.2352	10.7578	10.886	11.0703	10.9668	11.5117	11.2747	10.8816	11.4479	11.6478	11.3033	11.0439	10.9892	11.2237	10.8188	11.137	11.3901	10.8044	10.8803	10.9852	10.6393	11.2712	11.0825	10.7984	11.1411
BMT2	base methyltransferase of 25S rRNA 2 homolog	ENSG00000164603	154743	952.152	0.15223	0.0689482	2.20789	0.0272523	0.0381476	10.2771	9.73845	10.1528	10.1568	9.43401	10.0412	9.93544	9.82955	10.4289	10.1191	10.0213	10.2266	10.035	10.5817	10.132	10.0093	9.73639	10.1179	9.9711	10.0472	10.029	11.8489	9.89196	10.1372	9.72067	10.1122	9.68993	10.2141	9.94382	10.0019	9.78728	9.73244	9.94866	9.91907	9.85906	9.83687	10.2238	10.0545	9.86032	10.2454
METTL15	methyltransferase like 15	ENSG00000169519	196074	1119.58	0.109193	0.0519561	2.10164	0.0355847	0.0491324	10.2281	9.87629	10.1198	10.0132	10.1619	10.3937	10.2165	10.4377	9.96231	10.7785	10.3812	9.98599	10.2203	10.6739	10.3474	10.4271	10.1576	10.3872	10.2583	10.2405	10.7856	11.9877	10.485	9.54433	10.411	10.2374	10.0333	10.1422	10.6403	9.8241	10.0488	10.3703	10.2962	10.2762	10.242	10.0129	10.0304	9.91675	10.1802	10.008
TRMT11	tRNA methyltransferase 11 homolog	ENSG00000066651	60487	567.234	-0.115247	0.0549143	-2.09868	0.0358455	0.0494674	9.47712	9.04291	9.05367	9.10734	9.04705	9.26085	9.34316	9.47015	9.81023	9.68276	9.34378	9.16665	9.28684	8.867	9.10514	9.35625	9.19291	8.90657	9.26552	9.00046	10.1764	10.66	9.30595	9.00595	9.09172	9.70057	9.38831	9.61683	9.25872	9.2508	9.32632	9.56437	9.47102	9.38624	9.11944	9.25698	9.25961	9.44295	9.35782	9.10022
CBLL1	Cbl proto-oncogene like 1	ENSG00000105879	79872	1685.09	0.113407	0.0543292	2.08741	0.0368508	0.0507628	10.8136	10.8089	10.5276	10.6375	10.7497	10.7405	10.7263	10.6494	10.1828	11.0343	11.0115	10.6865	10.577	11.0036	10.8212	10.4308	10.5279	10.8718	10.2732	10.7385	11.9888	12.3979	10.7444	10.9737	11.3787	11.0088	10.1627	10.5496	10.6059	10.7987	10.8518	10.8163	10.3364	10.9461	10.8894	10.4495	10.8957	10.6285	10.2946	10.5587
DIMT1	DIMT1 rRNA methyltransferase and ribosome maturation factor	ENSG00000086189	27292	832.369	0.129494	0.0623157	2.07803	0.0377065	0.0518516	9.36259	9.94723	10.8284	9.95639	10.1384	9.52216	9.51968	9.68301	9.56291	10.3641	10.4742	9.4934	10.2706	10.9391	9.65712	10.0289	9.62494	9.99453	9.71283	10.1362	10.0719	11.1149	9.47837	9.41511	10.2168	10.0059	9.39193	9.62757	10.0217	9.94078	10.4544	9.64063	9.59608	10.1374	9.18639	9.71707	9.78708	10.126	10.0456	9.61555
NSUN5	NOP2/Sun RNA methyltransferase 5	ENSG00000130305	55695	914.119	0.162517	0.0857768	1.89464	0.0581394	0.0780506	10.2991	9.33176	11.1268	9.8416	9.50942	9.45392	9.69212	9.85341	11.0364	9.61604	9.81363	9.70875	9.99682	10.7782	9.36635	9.6704	10.6931	10.2932	10.2398	9.86952	10.4336	7.09686	9.84245	9.26459	9.53826	9.26304	10.4336	10.5318	9.75925	9.51951	9.50407	10.3986	10.1386	10.1242	9.81613	10.6754	9.96366	9.72457	9.9243	9.68036
PUS7L	pseudouridine synthase 7 like	ENSG00000129317	83448	494.284	0.139689	0.0770525	1.8129	0.0698467	0.0925926	9.06742	9.14444	9.24201	8.79589	9.25731	9.34711	9.04879	9.35492	8.49208	9.74848	9.51248	8.77146	9.46427	9.26452	9.36312	9.42485	8.65923	9.87317	8.79105	9.26505	10.0804	11.0337	9.242	9.52898	9.26127	9.15593	8.92452	9.02378	9.91064	8.68041	9.63035	9.11561	8.88769	9.76866	8.80549	9.0288	9.39558	8.87524	8.77252	8.86398
ELP4	elongator acetyltransferase complex subunit 4	ENSG00000109911	26610	840.838	0.100156	0.0570946	1.75421	0.0793944	0.104493	9.89758	9.76213	9.85776	9.95826	9.87363	9.76346	10.23	9.91437	9.54783	10.3827	10.1274	10.1344	9.62206	10.0257	9.80923	10.2248	9.39491	9.26093	10.179	9.57062	9.54873	10.949	10.0179	10.0136	10.0573	10.216	10.7653	9.45729	10.142	9.76018	9.88633	10.1687	10.5666	9.67957	9.94262	9.56073	9.39733	9.76437	10.0715	9.83604
ALKBH1	alkB homolog 1, histone H2A dioxygenase	ENSG00000100601	8846	581.481	0.0914142	0.0528871	1.72848	0.0839027	0.11003	9.40747	9.2843	9.3983	9.61611	9.8327	9.30894	9.62241	9.13184	9.12203	9.29126	9.71766	9.48942	8.82891	9.10574	9.27651	9.48318	9.34879	8.91652	9.62423	9.18972	9.58246	9.85165	9.58333	9.56227	9.94697	9.78256	8.96178	9.26193	9.28184	9.92792	9.37787	10.0006	9.06687	9.17738	9.64728	9.38517	9.46067	9.41935	9.46954	9.7293
NSUN3	NOP2/Sun RNA methyltransferase 3	ENSG00000178694	63899	308.542	-0.0928585	0.0540525	-1.71793	0.0858094	0.112392	8.46852	8.75731	8.95435	8.49807	8.83491	8.82432	8.65948	8.79548	7.75879	8.33892	8.49661	8.41579	8.2655	8.30296	8.64141	8.32096	8.18606	9.03378	8.49421	8.77187	9.12611	9.25436	8.66199	8.46967	8.5359	8.49551	8.67153	8.75431	8.62546	8.55446	8.54355	8.41007	8.86937	9.01165	8.13999	8.2456	8.78554	8.60671	8.66292	8.27257
RAMAC	RNA guanine-7 methyltransferase activating subunit	ENSG00000169612	83640	687.35	0.0772164	0.0506123	1.52565	0.127098	0.162048	9.61289	9.19466	9.94426	9.79423	9.36118	9.26085	9.46377	9.52758	9.46538	9.11931	9.25511	9.61701	9.98859	9.86046	9.27307	10.2501	9.50408	9.40382	9.59526	9.38308	9.72298	10.8816	9.36093	9.43023	9.86737	9.35013	9.69579	9.64127	9.58152	9.58049	9.36863	9.78339	9.69398	9.08669	9.59389	9.6189	9.45395	9.74745	9.9243	9.41415
PUSL1	pseudouridine synthase like 1	ENSG00000169972	126789	259.354	0.163578	0.107334	1.52401	0.127507	0.162515	8.34396	8.26897	9.43788	8.26196	8.3163	7.92875	7.69972	8.50866	9.40445	7.88794	8.02877	7.9347	8.02561	8.74451	7.87583	8.10948	9.61331	8.66776	8.39935	8.77187	7.79139	6.05122	8.03054	7.87593	8.29975	7.69229	9.84312	8.84997	8.3871	8.47122	8.79173	8.9121	9.02347	8.31109	8.08442	9.26335	8.18479	8.55502	9.57315	8.0743
TRMT61B	tRNA methyltransferase 61B	ENSG00000171103	55006	719.211	-0.0911435	0.0609304	-1.49586	0.134689	0.171051	9.30168	9.662	9.50927	9.64777	9.50636	9.91047	9.89383	9.86704	9.23427	10.2065	9.36511	9.61883	10.4713	9.81925	9.57314	9.66412	9.53527	9.944	9.50467	9.24838	10.5523	10.6064	9.49357	9.53877	9.83982	9.64903	9.39193	9.61683	9.75626	9.72712	9.5456	9.58423	9.48303	10.2409	8.99677	9.20824	9.36905	9.66971	9.49087	9.45359
DKC1	dyskerin pseudouridine synthase 1	ENSG00000130826	1736	2224.3	0.0625131	0.0472915	1.32187	0.186212	0.23067	11.1988	10.8677	11.9816	12.2494	11.0392	10.9051	11.6234	10.873	11.1811	11.2973	11.2676	10.9456	11.1391	11.7107	10.7294	11.0508	11.1964	11.2947	11.1325	11.13	11.0469	10.8961	11.6557	10.9473	11.9255	10.839	10.9529	11.2061	11.0028	10.7086	11.5709	10.8777	10.9722	11.5195	10.8937	11.1472	10.8378	11.0645	11.2935	11.5629
TRMT1L	tRNA methyltransferase 1 like	ENSG00000121486	81627	2309.03	-0.0852737	0.064927	-1.31338	0.189056	0.233873	10.9441	11.1024	10.5569	10.928	11.5867	11.3806	11.56	11.0666	10.3257	11.434	10.9085	11.478	11.6909	11.041	10.9983	10.8911	11.3677	10.3895	11.0297	10.913	10.498	13.1412	11.4684	11.2642	11.449	10.8977	10.9825	10.8261	11.5687	10.8197	10.9413	11.3541	11.0573	11.1538	11.4938	10.679	11.1416	10.7227	10.7488	11.0746
DUS4L	dihydrouridine synthase 4 like	ENSG00000105865	11062	446.622	0.092538	0.0760891	1.21618	0.223916	0.272799	9.51545	8.47919	8.59706	8.69973	8.65388	9.00581	8.86507	9.02466	9.12203	9.69614	9.00876	8.98283	9.30028	9.71355	8.62516	8.92113	8.98788	9.18917	8.9378	8.70313	10.3621	10.4309	8.96658	8.84058	8.6476	9.79578	8.9933	8.95925	9.40936	8.27762	8.71052	9.14276	9.18717	9.22789	9.0074	8.95567	8.62582	8.83271	8.40561	8.83966
ALKBH8	alkB homolog 8, tRNA methyltransferase	ENSG00000137760	91801	610.855	-0.0746617	0.0639865	-1.16684	0.243277	0.294633	9.33782	9.45168	9.24481	9.23059	9.48005	9.5166	9.1977	9.40861	8.41691	10.0812	9.70474	9.37758	9.31736	9.36491	9.2097	9.53922	9.16651	8.99681	9.2376	9.4047	9.70342	11.2118	9.1245	9.83481	9.92384	9.69776	9.24721	9.17855	8.86299	9.29925	9.43649	9.37005	9.07751	9.26866	9.47119	8.97918	9.57176	9.57476	9.28855	8.95475
SSB	small RNA binding exonuclease protection factor La	ENSG00000138385	6741	4492.91	-0.0555291	0.0493928	-1.12423	0.260914	0.313937	12.1214	11.9583	11.9745	12.4149	12.0973	12.1145	11.9878	11.8258	12.6008	12.6097	12.4367	11.8471	12.3367	11.6643	11.7067	11.9224	12.0329	11.4748	12.0843	12.1558	12.044	13.7845	11.7299	11.9467	12.3083	12.4702	12.4704	11.8929	11.9616	11.979	12.0761	12.1252	12.5376	11.8989	11.8614	11.7755	11.741	12.1651	12.2953	11.9258
ADAT3	adenosine deaminase tRNA specific 3	ENSG00000213638	113179	91.0783	-0.140506	0.126227	-1.11312	0.265656	0.319249	7.50599	7.36807	7.83626	7.28717	7.49938	6.93319	7.29486	7.4434	8.41207	6.82349	7.49843	7.39886	7.06848	7.59348	7.17297	7.17083	8.2127	7.28102	7.30369	7.60045	7.23299	5.67685	7.36108	7.02359	7.21194	7.00982	7.80682	7.16311	7.01612	7.89577	7.17713	8.05385	6.74799	7.44563	7.94311	7.89432	7.63643	7.56667	7.40059	7.74769
PCIF1	phosphorylated CTD interacting factor 1	ENSG00000100982	63935	2463.37	0.0631411	0.0582446	1.08407	0.278335	0.333048	11.4118	11.3234	11.3979	11.0148	11.2686	11.2598	11.569	10.8427	11.2483	10.8908	11.1564	11.6314	10.4671	11.3241	11.4773	11.594	11.2751	11.3914	11.4241	11.1826	11.0843	8.17482	11.4593	11.426	11.0986	11.0801	11.0502	11.6949	11.0147	11.5981	11.1334	11.4092	11.2799	11.0618	11.6541	11.4993	11.5193	11.4378	11.2427	11.2998
ADAT2	adenosine deaminase tRNA specific 2	ENSG00000189007	134637	172.282	0.093642	0.087664	1.06819	0.285434	0.340814	8.29229	8.19948	7.67987	7.85993	7.40228	8.00227	8.04274	8.59291	7.85749	8.57054	8.20138	7.75207	7.55367	8.19142	8.27347	7.83518	7.89256	7.28102	7.9056	7.72974	8.61839	9.10228	7.70156	8.85418	7.72983	8.51189	7.97755	8.00803	7.5946	8.10021	7.85147	8.29178	8.10772	7.68382	7.44576	8.34703	7.48203	8.04566	8.1703	7.77179
KTI12	KTI12 chromatin associated homolog	ENSG00000198841	112970	434.378	0.0528734	0.0517124	1.02245	0.306567	0.363608	8.75997	9.04291	9.59923	9.40575	8.57613	8.83337	8.92107	8.71183	9.25303	9.08825	8.85901	9.23256	9.02971	9.12287	9.05786	8.82224	9.53321	8.56973	9.08649	9.29548	8.67825	8.54759	9.26881	8.77289	9.07069	9.11412	9.07707	9.22187	8.79409	8.97384	9.15582	9.39654	8.99846	8.673	8.60534	9.08397	9.43021	9.25296	9.29076	9.10249
ADAR	adenosine deaminase RNA specific	ENSG00000160710	103	18781.4	-0.0469689	0.0462213	-1.01618	0.309546	0.36673	13.6386	14.3237	13.8806	14.2243	14.0961	14.2031	14.2946	14.3311	12.8411	14.3715	14.5636	14.296	14.8745	14.1104	14.417	14.4223	14.5113	13.7683	13.8296	14.3492	13.6023	14.1563	14.2097	14.3786	14.5093	13.9142	13.5926	14.0912	14.4554	14.0268	14.1404	13.9108	13.8316	14.1713	14.2721	13.773	14.4697	14.0254	13.9573	13.8401
DUS1L	dihydrouridine synthase 1 like	ENSG00000169718	64118	2569.59	0.0895469	0.0889994	1.00615	0.314343	0.371858	11.6136	10.9187	11.4944	11.7155	10.9712	10.5956	11.3021	11.5061	12.1991	10.8105	10.7958	11.1197	11.3259	12.1861	10.8831	11.2118	12.2679	11.6462	12.2239	11.2316	11.6741	7.83067	10.8489	10.6167	11.2172	11.4333	11.584	11.8673	10.9678	11.212	10.9465	11.6953	11.4238	11.2716	10.8291	11.3726	11.2244	11.5432	11.7632	11.362
METTL8	methyltransferase like 8	ENSG00000123600	79828	782.712	0.0740273	0.0796283	0.92966	0.352547	0.412189	9.47063	9.57652	9.33153	9.75819	9.29515	9.70277	9.66407	9.98311	9.78293	10.401	9.37915	9.36677	9.86926	10.4328	9.58426	9.68908	9.9032	9.863	9.3827	9.82063	9.91466	10.6906	9.71874	9.67429	9.57219	10.2662	9.36266	9.33696	10.0573	9.25856	9.41123	9.26711	9.63605	9.65832	9.31791	9.64591	9.82652	9.87928	9.67146	9.16664
AARS1	alanyl-tRNA synthetase 1	ENSG00000090861	16	8871.3	-0.0532774	0.0587266	-0.90721	0.364296	0.424466	12.7462	12.8217	14.0098	12.7793	12.5287	12.7412	13.1521	12.8539	12.8664	12.6979	13.0904	12.5552	13.3123	13.8445	12.7225	13.3629	13.1409	13.2241	13.639	13.0492	13.1403	11.4049	13.5059	12.6651	12.4422	13.3708	12.8253	13.4369	12.896	12.8343	12.9267	13.2481	12.8192	13.1322	12.8797	13.1167	13.0014	13.4149	13.321	12.628
OSGEP	O-sialoglycoprotein endopeptidase	ENSG00000092094	55644	824.068	0.0564705	0.06259	0.902228	0.366936	0.427359	10.1123	9.64411	10.3164	10.3842	9.93063	9.38429	10.0706	9.62285	9.91618	9.29262	10.3567	9.93875	10.0521	9.76602	9.67542	9.90674	10.1088	9.61684	10.1971	9.85079	8.93311	8.42678	9.73161	9.61079	9.61259	10.2121	9.88221	9.94325	9.45439	9.9787	10.0867	9.73688	9.86411	9.71382	10.069	9.52677	9.69488	10.387	10.2155	10.0116
MRM3	mitochondrial rRNA methyltransferase 3	ENSG00000171861	55178	901.684	0.0449912	0.0512001	0.878732	0.379546	0.440591	10.3136	9.57652	9.8209	10.024	9.98655	9.86312	10.1075	9.96133	10.4556	10.0543	9.65761	10.101	10.129	10.3175	9.6171	9.56643	10.4009	9.39441	10.4132	9.76835	10.0359	8.73217	10.2521	9.69817	9.98097	10.0704	10.0112	10.1033	9.75626	9.87192	9.94119	10.5277	10.2526	9.51867	10.041	10.1596	9.70903	10.0189	10.0805	10.3313
TRMU	tRNA mitochondrial 2-thiouridylase	ENSG00000100416	55687	660.495	-0.0546909	0.0680199	-0.804043	0.421372	0.483778	9.80796	9.21305	9.66317	9.52431	9.57815	9.22482	9.38163	9.6675	9.81203	9.16912	9.28528	9.20608	9.26156	10.0006	9.31714	9.06239	10.1709	9.24267	9.65262	9.25793	9.59668	8.63974	9.41388	9.27469	9.80384	8.709	10.2105	9.43297	9.80766	9.52594	8.78941	9.50654	9.90627	9.87506	9.52191	10.0223	8.91916	9.37095	9.84688	9.46416
TRDMT1	tRNA aspartic acid methyltransferase 1	ENSG00000107614	1787	470.322	-0.0579838	0.0752199	-0.770857	0.440792	0.503896	9.26835	9.3813	8.63631	8.80221	9.00404	9.30463	8.77268	9.22763	8.40722	9.62792	8.83186	9.09753	9.10398	8.72207	9.36635	9.53233	8.51454	8.31998	8.81343	9.17719	8.541	10.6646	9.08727	9.30127	9.08649	8.83857	8.60676	8.93707	9.26295	9.27396	9.40221	8.96388	8.77076	8.98491	8.8207	9.06947	8.98619	9.03361	9.23659	9.26078
TRMT13	tRNA methyltransferase 13 homolog	ENSG00000122435	54482	520.928	-0.048787	0.0724778	-0.67313	0.500864	0.564829	9.33782	9.35215	9.26699	9.02718	8.96418	9.18552	9.11275	9.6914	9.13077	9.69819	9.75575	8.88568	8.63494	8.82559	9.27651	9.37178	9.12598	8.8932	8.44553	9.03149	9.33615	11.2255	8.57062	9.5092	9.80225	9.05785	9.30803	8.88906	9.33904	9.39382	9.08598	9.46784	8.92951	9.19018	9.09724	8.68184	8.76107	8.91653	9.34509	8.97965
RPUSD2	RNA pseudouridine synthase domain containing 2	ENSG00000166133	27079	403.335	-0.037536	0.0564171	-0.66533	0.50584	0.569934	9.25328	8.73755	8.93014	9.27192	8.77712	8.52142	9.02237	9.04236	8.85269	8.78078	8.38317	9.04407	9.26156	9.56863	8.61422	8.09027	9.42411	8.77772	9.01959	8.98613	9.19025	7.45745	9.22384	8.75363	9.14801	8.67174	9.07933	9.12519	8.48595	8.9516	8.89247	9.22545	9.22351	8.46524	8.69748	9.24414	8.89193	8.95004	9.07341	8.99925
NAF1	nuclear assembly factor 1 ribonucleoprotein	ENSG00000145414	92345	469.493	-0.0392432	0.0595704	-0.65877	0.510043	0.573889	9.20317	9.30538	8.687	9.00914	9.32855	9.30463	9.11691	9.0202	8.14549	9.39238	9.84928	9.10015	9.32113	8.65251	9.15464	9.41739	8.82128	8.82082	8.68742	9.25793	9.32763	10.5984	8.75414	9.0867	9.75878	8.85905	8.68651	8.62397	9.32495	9.13182	9.39009	9.24643	8.74415	9.16013	8.44472	9.37639	9.0985	9.01792	8.82272	9.1536
TARBP1	TAR (HIV-1) RNA binding protein 1	ENSG00000059588	6894	1040.32	-0.0387368	0.071195	-0.544094	0.586376	0.649646	10.0223	10.0067	10.1453	9.9108	9.76392	9.72864	10.1755	10.6537	9.47224	10.9199	9.63052	9.51508	10.584	11.2005	9.69348	9.57316	10.6197	9.9568	9.6491	10.3829	10.5365	11.2888	9.96452	10.409	10.5793	9.75846	10.3045	10.1283	10.3522	9.94078	9.48285	10.2628	10.3419	10.4927	9.91904	10.3943	9.7656	10.1745	10.1257	9.14044
HENMT1	HEN methyltransferase 1	ENSG00000162639	113802	234.413	0.0644912	0.118602	0.54376	0.586606	0.649787	8.33669	8.47919	9.04082	8.20814	8.09983	8.06671	7.90011	8.50866	7.40626	7.70286	7.87947	8.38559	7.8633	9.55613	7.82767	8.30454	8.66685	8.02057	7.71371	7.83391	7.37431	8.78483	8.66199	7.86667	7.53983	7.99123	8.1985	8.44531	8.21516	8.54593	8.04054	7.46172	8.00244	9.04026	7.75872	8.37125	8.57348	8.67279	8.14538	8.30097
TFB1M	transcription factor B1, mitochondrial	ENSG00000029639	51106	437.175	-0.0346827	0.0638804	-0.542932	0.587176	0.650334	8.97833	8.78505	9.39327	8.55694	8.16528	8.96532	9.08751	9.2082	9.69971	9.90379	8.40662	8.9395	8.72671	9.062	8.62516	8.84482	8.8714	8.4869	9.19224	9.05638	9.43983	9.30694	9.1122	9.04985	8.38881	9.3393	9.4135	9.3957	8.81744	8.37298	8.83964	9.11789	9.37108	8.85653	8.97253	9.20162	8.83324	9.04605	9.22504	8.74671
TRMT10B	tRNA methyltransferase 10B	ENSG00000165275	158234	322.059	-0.0346828	0.0653159	-0.531001	0.595418	0.658552	8.47512	8.83365	8.22351	8.55694	8.83983	9.15471	8.53943	8.91592	8.68398	9.22296	8.19054	8.74477	8.17458	8.18309	8.99225	8.62715	8.92611	7.98856	8.29748	8.32498	9.47106	9.00746	8.34212	9.06548	8.77735	8.88174	8.67153	8.49729	8.46376	8.87592	8.21673	8.75017	9.11415	8.33084	9.05175	8.48084	8.80162	8.49217	8.35909	8.77838
MEPCE	methylphosphate capping enzyme	ENSG00000146834	56257	3879.9	-0.0248264	0.0597351	-0.415608	0.677697	0.737058	12.2219	11.6797	12.2686	11.3801	11.7876	11.7188	12.3921	11.6016	12.2306	11.4477	12.2311	12.1347	11.4004	12.4707	11.5616	11.9827	11.9304	12.2474	12.1875	11.5294	12.4181	9.89441	12.1322	11.8663	11.4174	11.8365	11.5473	11.8735	11.4516	11.9626	11.6211	13.0986	12.0198	11.7028	12.1567	12.2706	11.8971	11.802	11.7907	11.9553
TRMT61A	tRNA methyltransferase 61A	ENSG00000166166	115708	792.878	-0.0263935	0.0864607	-0.305267	0.760163	0.814012	9.81053	9.50392	10.1483	10.2443	9.76264	9.03478	9.89504	9.21405	10.0564	9.16615	9.48679	9.75084	9.67591	10.522	9.73644	9.73174	10.0782	9.60874	10.3659	9.98705	9.22739	6.7467	9.93566	9.37035	10.3721	9.84621	9.75599	9.98912	8.926	9.76742	9.77339	10.7189	9.83323	9.29257	9.52191	10.5872	10.0383	9.70522	10.0715	9.98623
APOBEC1	apolipoprotein B mRNA editing enzyme catalytic subunit 1	ENSG00000111701	339	0.0961265	0.319562	1.06454	0.300191	0.764032	0.817557	5.67685	5.67685	6.16174	5.67685	5.67685	5.67685	5.67685	5.67685	5.97795	5.67685	5.67685	5.67685	5.67685	5.67685	5.67685	5.67685	5.67685	5.67685	5.67685	5.67685	5.67685	5.67685	5.67685	5.67685	5.67685	5.67685	5.67685	5.67685	5.67685	5.67685	5.67685	5.67685	5.67685	5.86303	5.87183	5.67685	5.67685	5.67685	5.87383	5.67685
A1CF	APOBEC1 complementation factor	ENSG00000148584	29974	512.294	0.0929211	0.311674	0.298134	0.765601	0.81896	6.34399	8.83895	7.79691	8.13858	9.13333	9.9994	10.6963	8.99086	6.23764	10.9425	6.03709	9.22299	9.00875	10.0052	9.63591	9.30861	8.66685	10.2156	7.68486	8.78522	5.67685	8.81325	10.4368	10.0501	9.32911	9.30261	8.88107	7.81994	9.38824	8.88938	9.81241	9.4207	7.83028	9.63053	10.1438	8.99847	7.649	8.03286	6.9434	9.41051
MTERF4	mitochondrial transcription termination factor 4	ENSG00000122085	130916	910.618	-0.0145183	0.0543495	-0.26713	0.789369	0.839904	10.0377	10.3738	9.27795	10.3639	10.6017	10.0464	10.2376	10.0146	9.803	10.4744	9.67475	10.1407	9.80632	9.54351	9.86946	10.091	10.0163	9.48138	10.1594	9.57253	9.70779	9.83254	10.2398	10.3156	10.2761	10.1538	9.72334	9.49637	9.39403	10.2622	9.98502	9.84772	9.48702	9.8119	10.1557	9.75136	9.79903	9.69936	9.79958	10.337
METTL2B	methyltransferase like 2B	ENSG00000165055	55798	655.108	0.0144591	0.058908	0.245452	0.806106	0.854659	9.50913	9.77451	9.28883	8.93266	9.79559	9.33027	9.43081	9.37595	9.09253	9.9091	9.4518	9.16164	9.93568	9.93225	9.01721	9.33263	8.94493	9.85789	9.30865	9.61945	10.3342	9.63852	9.57264	9.93016	10.1095	9.59556	9.27893	9.47271	9.8461	9.13745	9.78035	9.56437	9.76938	9.81601	9.3865	9.47838	9.67196	9.26096	9.21806	9.20715
BUD23	BUD23 rRNA methyltransferase and ribosome maturation factor	ENSG00000071462	114049	2735.02	-0.0116432	0.0631756	-0.184299	0.853779	0.895037	11.7154	10.7765	12.1521	11.3194	10.6674	10.8511	11.439	11.1041	11.8702	11.513	11.2626	11.0575	11.4893	12.6895	10.8673	11.4322	11.6106	11.4314	11.7954	11.2806	12.1936	10.2309	10.8577	10.9378	10.9931	11.4638	11.72	11.8967	10.9359	10.976	11.4433	11.9894	11.662	11.225	11.1096	11.6525	11.24	11.6059	11.9742	10.9061
ELP5	elongator acetyltransferase complex subunit 5	ENSG00000170291	23587	1765.92	-0.0036307	0.0528536	-0.0686938	0.945233	0.963443	11.1978	10.5637	11.1132	10.6502	11.1674	10.6337	10.9633	10.8408	11.0601	10.3309	10.8866	10.6761	10.9934	11.2164	10.3062	10.7622	11.0093	10.7245	10.927	10.2642	11.0192	9.25436	10.7396	10.5095	10.8926	11.2767	11.3196	10.8201	10.466	10.8709	10.8633	11.2182	11.0311	10.6778	10.8058	10.6837	10.3031	10.7782	10.8797	10.607
METTL2A	methyltransferase like 2A	ENSG00000087995	339175	870.399	0.00176608	0.0419983	0.042051	0.966458	0.977596	9.78727	9.60147	9.69409	9.56297	10.0276	9.65971	9.87073	10.0531	9.70166	10.2847	9.47377	9.69501	10.4552	10.0121	9.68835	10.0093	9.70933	9.79331	10.1079	9.76669	10.629	10.1692	9.99814	9.92272	10.4347	10.1762	10.1467	10.1229	10.2552	9.25598	9.74756	9.70249	9.99682	9.78974	9.7563	9.72859	9.67196	9.66571	9.67146	9.45888
CMTR1	cap methyltransferase 1	ENSG00000137200	23070	2985.32	0.000600446	0.0393544	0.0152572	0.987827	0.991834	11.376	11.5401	11.3361	11.7751	11.68	11.4359	11.8099	11.8672	11.3327	11.7667	11.5305	11.5377	12.326	10.9782	11.5707	11.7617	11.7441	11.4314	11.5005	11.3714	11.8592	10.683	11.8538	11.6672	11.4343	11.6966	11.3744	11.5554	11.8169	11.3992	11.451	11.433	11.3967	11.0641	11.5385	11.6103	11.6939	11.3456	11.4367	11.6792
[truncated: 104 more columns]
